# Supplementary material for: 2-Bromo-N-(2-hy­droxy-5-methyl­phen­yl)-2-methyl­propanamide
Source: Acta Crystallogr Sect E Struct Rep Online. 2011 Aug 27;67(Pt 9):o2446. doi: 10.1107/S1600536811033150 (PMC3200793; doi:10.1107/S1600536811033150)
Supplement: Supplementary file 2 [file e-67-o2446-Isup2.hkl]

# 
# h,k,l, Fc-squared, Fo-squared, sigma(Fo-squared) and status flag 
# 
data_I
_shelx_title ' Tower in P 21/c' 
_shelx_refln_list_code          4 
_shelx_F_calc_maximum      194.08 
_exptl_crystal_F_000       552.00 
_reflns_d_resolution_high  0.7233 
 
loop_ 
 _symmetry_equiv_pos_as_xyz 
 'x, y, z' 
 '-x, y+1/2, -z+1/2' 
 '-x, -y, -z' 
 'x, -y-1/2, z-1/2' 
 
_cell_length_a     7.4510 
_cell_length_b    13.8498 
_cell_length_c    12.8646 
_cell_angle_alpha  90.000 
_cell_angle_beta  116.324 
_cell_angle_gamma  90.000 
 
_shelx_F_squared_multiplier     1.000 
 
loop_ 
 _refln_index_h 
 _refln_index_k 
 _refln_index_l 
 _refln_F_squared_calc 
 _refln_F_squared_meas 
 _refln_F_squared_sigma 
 _refln_observed_status 
   2   0   0     1186.87     1327.29     25.87 o 
   3   0   0       57.92       52.57      3.92 o 
   4   0   0     3971.77     4515.20     51.79 o 
   5   0   0     2860.87     3099.92     49.19 o 
   6   0   0     2301.88     2532.94     82.47 o 
   7   0   0      150.47      142.60     23.32 o 
   8   0   0       30.41       39.95     18.74 o 
   1   1   0     2019.32     2198.77     25.75 o 
   2   1   0     5858.93     6486.90     65.28 o 
   3   1   0     3291.22     3545.48     31.18 o 
   4   1   0     2325.44     2617.83     26.88 o 
   5   1   0      114.32      129.55      6.07 o 
   6   1   0     1079.49     1060.22     37.19 o 
   7   1   0     1253.52     1337.82     45.40 o 
   8   1   0      294.01      324.73     25.99 o 
   1   2   0     2911.07     2887.07     59.17 o 
   2   2   0        6.42       20.44      5.45 o 
   3   2   0      754.85      821.09     27.70 o 
   4   2   0      572.03      653.53     27.44 o 
   5   2   0     1494.78     1534.81     31.24 o 
   6   2   0      377.78      371.44     22.63 o 
   7   2   0       21.86        6.12     10.25 o 
   8   2   0        5.52        8.11     17.14 o 
   1   3   0       47.20       43.05      4.80 o 
   2   3   0     1005.20     1020.26     24.89 o 
   3   3   0     4838.62     5212.45     60.11 o 
   4   3   0       96.83      122.07     13.95 o 
   5   3   0      456.01      492.96     21.33 o 
   6   3   0     1146.01     1239.47     48.82 o 
   7   3   0      169.84      158.01     27.48 o 
   8   3   0       10.97       28.63     17.68 o 
   0   4   0     2443.86     2325.70     31.33 o 
   1   4   0     5822.88     5538.81    201.83 o 
   2   4   0       53.74       46.21      2.92 o 
   3   4   0     1143.07     1057.63     27.20 o 
   4   4   0     6671.66     7192.73    127.15 o 
   5   4   0     4070.35     4389.30     82.81 o 
   6   4   0      324.45      315.68     21.34 o 
   7   4   0        7.12       11.20     15.59 o 
   8   4   0      139.07      156.26     31.06 o 
   1   5   0     2097.49     1972.87     31.64 o 
   2   5   0     8604.59     8303.79    110.04 o 
   3   5   0     2995.47     2627.88     71.18 o 
   4   5   0     1094.76     1157.78     28.45 o 
   5   5   0       76.70       96.60     16.04 o 
   6   5   0     2140.02     2263.80     56.11 o 
   7   5   0     2092.74     2381.16     99.48 o 
   8   5   0      885.14      973.68     68.24 o 
   0   6   0     5627.71     5088.98     92.41 o 
   1   6   0     4645.88     4289.95     40.90 o 
   2   6   0      819.83      914.70     22.24 o 
   3   6   0      249.68      210.42      7.02 o 
   4   6   0      265.06      273.38     22.45 o 
   5   6   0     1247.10     1331.60     53.25 o 
   6   6   0      149.58      192.88     43.04 o 
   7   6   0        6.35       16.07     18.01 o 
   8   6   0       49.27       34.01     22.30 o 
   1   7   0       12.61       21.60      3.62 o 
   2   7   0      430.05      438.00     16.69 o 
   3   7   0      292.49      272.23     12.77 o 
   4   7   0        5.00       29.08     13.79 o 
   5   7   0        5.78       15.01     12.36 o 
   6   7   0       56.74       79.69     19.48 o 
   7   7   0       15.43      -24.84     24.84 o 
   0   8   0     3781.53     3542.81     80.19 o 
   1   8   0     1383.20     1252.85     20.76 o 
   2   8   0       67.36       75.96      9.10 o 
   3   8   0      706.34      674.42     21.42 o 
   4   8   0      865.47      817.69     43.57 o 
   5   8   0      591.97      608.94     38.10 o 
   6   8   0      257.09      245.81     28.57 o 
   7   8   0       12.06        6.19     19.58 o 
   1   9   0     1055.97      858.71     43.91 o 
   2   9   0     2669.78     2397.41     57.41 o 
   3   9   0     5447.88     5059.67     72.25 o 
   4   9   0      985.77     1021.92     49.15 o 
   5   9   0       44.52       55.56     15.23 o 
   6   9   0      423.01      396.15     35.21 o 
   7   9   0     1251.14     1334.92     66.31 o 
   0  10   0     3110.16     2888.20     78.40 o 
   1  10   0     2567.99     2440.09     50.69 o 
   2  10   0       67.97       65.27     17.24 o 
   3  10   0       53.76       60.72      9.17 o 
   4  10   0     1589.10     1514.30     63.35 o 
   5  10   0     1296.12     1277.08     60.38 o 
   6  10   0      169.59      216.38     28.43 o 
   7  10   0        4.08       13.55     18.64 o 
   1  11   0      192.11      170.84     15.54 o 
   2  11   0      426.92      416.98     21.75 o 
   3  11   0       23.14       20.47      7.95 o 
   4  11   0       32.95       35.45     14.64 o 
   5  11   0      101.15      111.10     23.09 o 
   6  11   0      140.16      191.12     28.70 o 
   7  11   0       96.00      127.00     28.26 o 
   0  12   0      215.42      189.34     25.18 o 
   1  12   0       35.22       38.49     14.32 o 
   2  12   0      129.23      126.97     13.66 o 
   3  12   0      113.75       94.91     20.42 o 
   4  12   0       73.04       28.36     14.11 o 
   5  12   0       64.60      120.37     24.44 o 
   6  12   0        1.00       33.12     20.58 o 
   7  12   0        8.71       36.75     20.00 o 
   1  13   0      464.58      469.83     26.17 o 
   2  13   0     1275.63     1235.79     69.31 o 
   3  13   0      347.92      395.59     36.03 o 
   4  13   0      394.85      331.40     36.09 o 
   5  13   0       29.48       55.98     21.44 o 
   6  13   0       14.70       53.48     21.70 o 
   0  14   0     2664.39     2723.21     93.38 o 
   1  14   0      972.29     1000.64     39.46 o 
   2  14   0       69.26       61.16     12.41 o 
   3  14   0      176.10      209.73     29.68 o 
   4  14   0      615.26      566.15     46.68 o 
   5  14   0      978.86      860.71     56.65 o 
   1  15   0        3.69       10.85     13.68 o 
   2  15   0      424.26      401.16     42.20 o 
   3  15   0      179.49      180.83     29.53 o 
   4  15   0      154.69      148.18     27.30 o 
   0  16   0      442.59      378.83     41.63 o 
   1  16   0      423.91      398.61     29.24 o 
   2  16   0        0.72       -7.48     16.93 o 
   3  16   0       11.33       19.49     21.69 o 
   1  17   0       30.86       71.14     18.66 o 
   2  17   0      170.55      155.78     32.43 o 
   0  18   0      253.56      345.23     43.39 o 
   1  18   0      177.56      185.76     34.38 o 
  -8   1   1      233.00      238.84     24.08 o 
  -7   1   1     1344.59     1374.71     44.77 o 
  -6   1   1     1485.49     1544.49     43.64 o 
  -5   1   1     1865.23     2011.52     24.49 o 
  -4   1   1       74.61       88.90      5.22 o 
  -3   1   1     1370.67     1702.63     18.02 o 
  -2   1   1     1821.53     1850.51     22.34 o 
  -1   1   1     8352.82     8543.23    128.93 o 
   1   1   1     3142.42     3424.14     35.49 o 
   2   1   1     2772.30     3091.43     35.16 o 
   3   1   1     2805.18     3143.78     47.73 o 
   4   1   1     2592.59     2779.16     56.90 o 
   5   1   1      313.16      334.59     14.09 o 
   6   1   1       62.30       62.10     17.02 o 
   7   1   1      459.44      470.53     58.99 o 
   8   1   1      640.53      684.67     37.31 o 
  -8   2   1     1488.42     1473.15     74.08 o 
  -7   2   1      493.29      499.99     27.94 o 
  -6   2   1       24.53       39.50      6.87 o 
  -5   2   1     1568.23     1758.51     32.02 o 
  -4   2   1     6273.49     6708.38    108.11 o 
  -3   2   1    10108.85    10838.39    109.62 o 
  -2   2   1     3417.06     3673.14     38.50 o 
  -1   2   1     6941.68     6851.25     45.35 o 
   0   2   1     5835.76     5587.29     54.23 o 
   1   2   1    21654.34    22080.81    187.07 o 
   2   2   1     3850.91     3919.05     39.22 o 
   3   2   1        6.33       11.16      2.05 o 
   4   2   1      753.50      743.59     69.65 o 
   5   2   1     5578.79     5887.10     70.75 o 
   6   2   1     1222.52     1238.77     41.84 o 
   7   2   1     1375.80     1351.61     48.23 o 
   8   2   1      202.73      185.53     32.00 o 
  -8   3   1       25.26       25.98     18.02 o 
  -7   3   1      950.53     1006.02     57.10 o 
  -6   3   1     3606.83     3826.79     67.26 o 
  -5   3   1     1084.12     1179.62     43.71 o 
  -4   3   1      115.15      116.98     12.45 o 
  -3   3   1     3603.44     3654.01     75.14 o 
  -2   3   1     8145.71     7564.62    139.20 o 
  -1   3   1    12874.46    12682.93     80.67 o 
   0   3   1      556.07      458.19     19.10 o 
   1   3   1     1490.63     1582.47     39.18 o 
   2   3   1       23.36       31.98      2.33 o 
   3   3   1     9843.42     9689.26     86.25 o 
   4   3   1     2881.82     2980.53     73.52 o 
   5   3   1      119.84      125.38     10.37 o 
   6   3   1      152.31      184.53     25.49 o 
   7   3   1     1109.25     1239.14     67.94 o 
   8   3   1      983.18      976.89     65.81 o 
  -8   4   1      378.31      415.05     41.65 o 
  -7   4   1       57.06       80.20     19.44 o 
  -6   4   1       39.43       51.20     10.14 o 
  -5   4   1      288.35      271.31     21.11 o 
  -4   4   1      612.97      578.85     27.70 o 
  -3   4   1     1879.97     1855.08     40.04 o 
  -2   4   1      324.59      316.84      6.87 o 
  -1   4   1      153.93      155.27      5.25 o 
   0   4   1     6908.58     6692.12     53.43 o 
   1   4   1      409.38      346.66      8.41 o 
   2   4   1     2274.35     2351.53     25.10 o 
   3   4   1      942.08      845.17     20.37 o 
   4   4   1      330.62      378.73     25.36 o 
   5   4   1       76.32       79.66     17.46 o 
   6   4   1      327.60      324.09     33.30 o 
   7   4   1        6.06       -0.81     18.74 o 
   8   4   1        3.37        8.83     21.82 o 
  -8   5   1        0.15      -24.13     24.13 o 
  -7   5   1      287.37      293.89     35.05 o 
  -6   5   1       16.37       22.12      9.69 o 
  -5   5   1     2145.39     2244.97     65.66 o 
  -4   5   1       25.91       30.81     10.19 o 
  -3   5   1      194.93      174.80      5.47 o 
  -2   5   1      193.15      178.11      6.72 o 
  -1   5   1      534.46      500.41     13.78 o 
   0   5   1      451.42      445.80      8.65 o 
   1   5   1      435.11      420.40      8.71 o 
   2   5   1        7.42        9.96      2.39 o 
   3   5   1       91.55       85.43      3.62 o 
   4   5   1        4.34        7.92     10.41 o 
   5   5   1       33.73       32.76     12.83 o 
   6   5   1       68.00       71.22     12.46 o 
   7   5   1       76.23       70.02     25.36 o 
  -8   6   1      572.53      720.17     60.45 o 
  -7   6   1      549.22      586.29     51.08 o 
  -6   6   1      422.45      479.31     32.74 o 
  -5   6   1       53.59       62.97     13.91 o 
  -4   6   1     4190.01     3990.01     90.04 o 
  -3   6   1     4286.42     4295.09     42.37 o 
  -2   6   1      129.24      123.78      7.26 o 
  -1   6   1        6.27        6.57      2.22 o 
   0   6   1     9735.79     9181.68    114.27 o 
   1   6   1     9499.68     9427.41    103.86 o 
   2   6   1     1542.86     1389.09     27.20 o 
   3   6   1      765.26      727.15     17.68 o 
   4   6   1       32.91       39.26     14.44 o 
   5   6   1      876.57      958.36     46.23 o 
   6   6   1      859.12      919.15     37.38 o 
   7   6   1      111.95      143.48     32.15 o 
  -8   7   1       29.40       52.19     27.03 o 
  -7   7   1     1328.23     1390.92     47.98 o 
  -6   7   1     1287.65     1322.81     57.06 o 
  -5   7   1      133.96      132.19     18.54 o 
  -4   7   1      142.99      119.21     10.05 o 
  -3   7   1     1040.07      965.08     23.95 o 
  -2   7   1     9381.06     9117.51    103.02 o 
  -1   7   1     4591.19     4155.60     76.60 o 
   0   7   1     3142.61     3001.91     36.72 o 
   1   7   1       83.33      114.07      9.38 o 
   2   7   1     2084.21     2019.49     60.85 o 
   3   7   1     7150.69     6870.18     82.63 o 
   4   7   1     5519.93     5575.93    121.74 o 
   5   7   1     1418.42     1470.45     61.27 o 
   6   7   1       47.52       56.11     17.97 o 
   7   7   1      243.46      289.64     41.56 o 
  -7   8   1      126.88      115.09     17.15 o 
  -6   8   1        5.88        1.12     13.51 o 
  -5   8   1      367.42      360.76     28.54 o 
  -4   8   1     2682.81     2515.04     73.75 o 
  -3   8   1     3124.65     2898.87     48.62 o 
  -2   8   1      285.04      243.63     15.15 o 
  -1   8   1       54.60       54.28      8.32 o 
   0   8   1      790.40      657.18     33.14 o 
   1   8   1     2595.37     2309.54     65.99 o 
   2   8   1     1031.40      962.71     27.92 o 
   3   8   1        1.74        5.78      5.43 o 
   4   8   1      505.03      524.99     34.47 o 
   5   8   1      930.28      972.18     50.94 o 
   6   8   1      668.40      777.16     47.88 o 
   7   8   1       94.58       89.07     27.22 o 
  -7   9   1      192.52      201.34     27.44 o 
  -6   9   1      125.89      139.30     24.14 o 
  -5   9   1      322.27      297.63     29.14 o 
  -4   9   1      210.22      222.99     23.95 o 
  -3   9   1      221.54      224.96     13.88 o 
  -2   9   1      289.31      261.12     24.66 o 
  -1   9   1      232.38      256.67     19.40 o 
   0   9   1       14.63       10.10      8.52 o 
   1   9   1       34.50       31.35     15.05 o 
   2   9   1       55.75       68.81     14.94 o 
   3   9   1       27.10       25.01      9.24 o 
   4   9   1       21.10       38.04     15.85 o 
   5   9   1       16.54       33.99     15.90 o 
   6   9   1       89.06       96.97     21.51 o 
   7   9   1        3.33      -22.59     25.07 o 
  -7  10   1       11.06       18.37     16.13 o 
  -6  10   1      484.53      516.48     42.06 o 
  -5  10   1      512.76      535.75     37.98 o 
  -4  10   1     1022.12      920.42     48.45 o 
  -3  10   1      432.06      377.23     21.36 o 
  -2  10   1      881.80      793.91     28.13 o 
  -1  10   1       17.94       13.88      9.01 o 
   0  10   1       82.64       90.58     11.23 o 
   1  10   1      687.76      665.74     37.76 o 
   2  10   1      718.02      699.29     26.62 o 
   3  10   1       30.71       33.11      9.00 o 
   4  10   1       61.17       74.65     18.61 o 
   5  10   1      170.91      153.51     23.95 o 
   6  10   1      162.29      198.11     29.03 o 
  -7  11   1      175.91      147.05     25.98 o 
  -6  11   1     2591.64     2418.89     89.88 o 
  -5  11   1      614.15      537.35     41.11 o 
  -4  11   1      221.76      187.94     25.25 o 
  -3  11   1       83.19       73.91     11.41 o 
  -2  11   1     1771.04     1659.25     43.54 o 
  -1  11   1     1533.73     1371.52     40.06 o 
   0  11   1      760.89      696.96     28.60 o 
   1  11   1       30.79       15.21      8.34 o 
   2  11   1      347.65      315.06     19.14 o 
   3  11   1     1445.12     1284.08     58.73 o 
   4  11   1      972.49      950.02     52.73 o 
   5  11   1      118.23      132.97     24.76 o 
   6  11   1       20.12       16.65     16.51 o 
   7  11   1      521.36      487.55     47.80 o 
  -7  12   1       43.53       42.41     19.50 o 
  -6  12   1       14.80       31.60     18.76 o 
  -5  12   1      328.03      342.71     35.48 o 
  -4  12   1      984.31      908.92     51.42 o 
  -3  12   1     1283.15     1160.38     36.36 o 
  -2  12   1      271.67      248.50     19.04 o 
  -1  12   1      227.89      225.20     18.56 o 
   0  12   1     2586.30     2564.77     58.34 o 
   1  12   1     1970.42     1894.13    129.19 o 
   2  12   1      875.39      838.14     44.44 o 
   3  12   1       62.52       63.63     18.54 o 
   4  12   1      312.85      252.49     31.85 o 
   5  12   1      505.31      544.74     44.26 o 
   6  12   1      805.55      803.58     57.45 o 
  -6  13   1      238.28      206.56     30.37 o 
  -5  13   1        6.67       22.51     18.77 o 
  -4  13   1       15.97       12.53     15.73 o 
  -3  13   1      135.88      148.51     23.19 o 
  -2  13   1      266.67      267.72     20.48 o 
  -1  13   1      838.13      787.20     34.06 o 
   0  13   1       67.76       73.89     13.89 o 
   1  13   1        0.61       -5.68     10.26 o 
   2  13   1       28.88       20.90      9.75 o 
   3  13   1     1424.84     1269.43     64.36 o 
   4  13   1      114.62      139.79     25.04 o 
   5  13   1       16.08       45.29     18.69 o 
   6  13   1       93.95       45.28     21.00 o 
  -5  14   1        0.81        4.22     16.26 o 
  -4  14   1        0.34       17.45     18.09 o 
  -3  14   1       18.34       19.82     17.86 o 
  -2  14   1        0.66       17.77      9.66 o 
  -1  14   1       88.64       89.60     15.56 o 
   0  14   1      202.70      204.34     19.68 o 
   1  14   1        1.75      -10.29     10.29 o 
   2  14   1        1.11        8.92     18.60 o 
   3  14   1        0.98       -9.18     14.61 o 
   4  14   1       11.99       39.41     19.22 o 
   5  14   1        3.59       43.92     20.60 o 
  -4  15   1       28.64       57.95     21.29 o 
  -3  15   1      269.41      253.75     33.31 o 
  -2  15   1      137.50      140.37     18.28 o 
  -1  15   1      330.01      386.16     39.28 o 
   0  15   1      602.78      647.66     63.95 o 
   1  15   1        0.16       10.38     21.89 o 
   2  15   1      102.65      125.48     26.40 o 
   3  15   1      335.58      332.54     38.31 o 
   4  15   1      349.12      329.22     38.78 o 
  -3  16   1      816.12      876.81     60.80 o 
  -2  16   1       14.81       -1.93     17.31 o 
  -1  16   1        1.64        9.20     29.15 o 
   0  16   1      682.14      764.53     39.03 o 
   1  16   1     1210.01     1273.33     49.17 o 
   2  16   1      234.88      216.35     33.38 o 
   3  16   1       39.84       18.02     21.93 o 
  -2  17   1      219.99      292.18     37.59 o 
  -1  17   1      707.32      784.72     40.57 o 
   0  17   1        6.60        4.30     13.64 o 
   1  17   1       70.52       96.08     28.16 o 
   2  17   1      152.85      207.53     34.61 o 
  -1  18   1        4.06       35.29     15.73 o 
   0  18   1        0.70       40.70     16.52 o 
   1  18   1       49.22       92.38     28.53 o 
  -9   0   2       88.63      126.38     26.72 o 
  -8   0   2      354.70      377.60     36.50 o 
  -7   0   2     1388.02     1445.86     62.57 o 
  -6   0   2      723.50      739.88     40.66 o 
  -5   0   2       36.45       39.01      9.09 o 
  -4   0   2      822.93      804.81     16.12 o 
  -3   0   2    29063.45    33145.01    317.52 o 
  -2   0   2     1288.76     1376.10     20.27 o 
  -1   0   2     4700.94     4731.82     64.84 o 
   0   0   2     1449.21     1447.73     28.35 o 
   1   0   2    16243.23    17795.89    157.52 o 
   2   0   2    10308.71    11070.83    151.95 o 
   3   0   2     9514.10    10497.25    151.15 o 
   4   0   2       47.64       62.47      7.81 o 
   5   0   2       76.26      100.73      9.80 o 
   6   0   2     6275.06     6213.09    148.30 o 
   7   0   2      789.10      839.25     53.64 o 
   8   0   2      146.76      168.35     29.81 o 
  -9   1   2      451.34      472.43     31.03 o 
  -8   1   2       16.60       18.25     11.05 o 
  -7   1   2      239.22      249.43     19.42 o 
  -6   1   2     1759.15     1854.34     36.82 o 
  -5   1   2     2052.24     2143.36     28.85 o 
  -4   1   2     3735.86     4296.86     32.38 o 
  -3   1   2      213.05      284.38      4.75 o 
  -2   1   2      217.70      254.47      6.18 o 
  -1   1   2     6759.75     6992.04     92.13 o 
   0   1   2    10781.98    10809.96     78.37 o 
   1   1   2    11011.75    11527.36     86.50 o 
   2   1   2        4.60       10.57      2.72 o 
   3   1   2     1185.90     1246.44     24.51 o 
   4   1   2     2856.54     2922.34     34.31 o 
   5   1   2     1689.86     1730.68     34.33 o 
   6   1   2      539.68      553.73     29.02 o 
   7   1   2       34.52       37.57     24.06 o 
  -9   2   2       38.68       56.09     23.00 o 
  -8   2   2      426.37      396.59     37.49 o 
  -7   2   2      360.78      314.96     22.12 o 
  -6   2   2      184.51      185.06     12.98 o 
  -5   2   2       66.95       79.63      7.28 o 
  -4   2   2      149.55      164.12      7.55 o 
  -3   2   2      926.88      919.88     14.01 o 
  -2   2   2     2367.48     2531.13     25.88 o 
  -1   2   2     1491.02     1464.80     17.65 o 
   0   2   2     6867.84     6957.60    103.15 o 
   1   2   2     2914.83     3046.15     30.03 o 
   2   2   2      427.97      387.49      9.10 o 
   3   2   2      607.81      676.66     13.63 o 
   4   2   2       50.47       54.68      4.47 o 
   5   2   2      158.85      177.12     11.91 o 
   6   2   2       45.48       63.37     19.52 o 
   7   2   2       18.42       33.63     14.51 o 
  -8   3   2       10.18       -8.68     15.14 o 
  -7   3   2       68.88       52.83     13.80 o 
  -6   3   2      705.37      804.75     28.01 o 
  -5   3   2      919.43      979.34     29.87 o 
  -4   3   2      570.28      597.99     15.01 o 
  -3   3   2      103.49      112.13      5.35 o 
  -2   3   2      500.65      512.04     16.16 o 
  -1   3   2      392.09      385.62      7.92 o 
   0   3   2    29886.40    30933.57    264.94 o 
   1   3   2      129.49      148.35      9.86 o 
   2   3   2     3277.50     3670.29     36.61 o 
   3   3   2      220.99      208.49      7.25 o 
   4   3   2     1545.59     1710.50     41.19 o 
   5   3   2       11.50       18.75      7.60 o 
   6   3   2      715.81      725.05     48.31 o 
   7   3   2        9.87       21.24     19.02 o 
  -8   4   2     1465.92     1435.91     74.45 o 
  -7   4   2     1356.74     1415.89     68.30 o 
  -6   4   2     1741.14     1814.15     44.87 o 
  -5   4   2      140.28      159.59     16.78 o 
  -4   4   2     3110.45     2923.90     49.39 o 
  -3   4   2     5899.88     5668.46     41.11 o 
  -2   4   2    11976.44    11825.40     80.54 o 
  -1   4   2     3117.54     3106.21     33.34 o 
   0   4   2       13.79       17.69      4.67 o 
   1   4   2     8359.45     8590.83     88.73 o 
   2   4   2     9462.59    10143.38    102.46 o 
   3   4   2      111.40       78.26      4.96 o 
   4   4   2      349.82      328.08     13.63 o 
   5   4   2      106.82      102.43     13.16 o 
   6   4   2      660.31      638.58     47.32 o 
   7   4   2     1203.29     1179.08     68.72 o 
  -8   5   2       71.30       29.82     18.39 o 
  -7   5   2      155.45      140.85     26.24 o 
  -6   5   2      659.61      760.34     44.44 o 
  -5   5   2     6180.07     6342.54    120.00 o 
  -4   5   2     1730.81     1653.32     37.34 o 
  -3   5   2      772.64      711.32     16.87 o 
  -2   5   2      435.80      379.41     12.13 o 
  -1   5   2     3224.89     2879.62     41.60 o 
   0   5   2     4580.74     4331.05     42.55 o 
   1   5   2     1750.33     1541.88     28.43 o 
   2   5   2      109.37      116.12      7.54 o 
   3   5   2     2432.77     2438.62     37.41 o 
   4   5   2     5445.92     5820.41    124.65 o 
   5   5   2     2935.71     3067.97     66.32 o 
   6   5   2      186.71      187.47     22.51 o 
   7   5   2       69.05       75.82     24.03 o 
  -8   6   2      444.03      508.39     50.10 o 
  -7   6   2      723.00      794.99     49.44 o 
  -6   6   2       44.94       41.84     13.95 o 
  -5   6   2      661.22      651.47     34.77 o 
  -4   6   2     2019.18     1668.57     29.17 o 
  -3   6   2     3381.64     3449.31     41.72 o 
  -2   6   2      793.78      638.90     15.75 o 
  -1   6   2       77.19       94.71      6.72 o 
   0   6   2      383.86      355.60     10.64 o 
   1   6   2      771.33      668.26     13.44 o 
   2   6   2     1973.87     1994.01     35.34 o 
   3   6   2      844.23      838.82     21.94 o 
   4   6   2      408.80      379.26     30.99 o 
   5   6   2      352.89      384.80     31.36 o 
   6   6   2      371.45      374.83     31.42 o 
   7   6   2      556.99      628.10     55.13 o 
  -8   7   2        2.72       -5.69     22.65 o 
  -7   7   2        0.29        3.15     14.03 o 
  -6   7   2        0.13        2.49     10.05 o 
  -5   7   2      106.94       86.63     16.53 o 
  -4   7   2       86.54       76.86      9.88 o 
  -3   7   2      867.11      828.98     37.80 o 
  -2   7   2      165.56      166.59      8.83 o 
  -1   7   2       20.05       31.50      6.23 o 
   0   7   2      595.33      581.07     14.62 o 
   1   7   2       22.45       28.86      4.07 o 
   2   7   2       26.77       15.77      3.44 o 
   3   7   2        8.51        7.74     10.89 o 
   4   7   2      385.31      398.96     31.08 o 
   5   7   2       48.73       31.85     16.96 o 
   6   7   2       41.07       29.99     12.26 o 
   7   7   2        0.00        9.97     19.65 o 
  -8   8   2      371.37      392.23     46.78 o 
  -7   8   2      942.16      972.26     52.17 o 
  -6   8   2      716.37      645.98     40.81 o 
  -5   8   2       23.81       12.71     12.97 o 
  -4   8   2      282.42      226.35     27.28 o 
  -3   8   2     3358.73     3231.64     45.12 o 
  -2   8   2     1909.65     1815.55     30.77 o 
  -1   8   2      102.61      112.91      8.12 o 
   0   8   2      126.21      125.17      7.81 o 
   1   8   2      468.55      478.86     13.15 o 
   2   8   2     1183.02     1140.19     28.79 o 
   3   8   2     1110.28     1115.91     27.75 o 
   4   8   2      165.70      194.06     24.78 o 
   5   8   2      244.29      317.24     31.50 o 
   6   8   2      584.66      615.42     45.23 o 
   7   8   2      346.98      388.54     49.54 o 
  -7   9   2       83.03       86.47     20.07 o 
  -6   9   2      949.28      891.12     49.24 o 
  -5   9   2     1997.04     1867.37     67.47 o 
  -4   9   2      390.08      341.86     27.62 o 
  -3   9   2        5.00       19.68      7.67 o 
  -2   9   2      125.39      114.56     11.15 o 
  -1   9   2     4348.92     4371.66     54.12 o 
   0   9   2     5770.38     5642.63     61.62 o 
   1   9   2     2162.59     2165.71     36.45 o 
   2   9   2       17.96       14.44      7.95 o 
   3   9   2     1506.17     1440.46     59.67 o 
   4   9   2     1621.43     1786.31     70.54 o 
   5   9   2     1074.13     1163.05     61.07 o 
   6   9   2      282.48      299.08     35.48 o 
  -7  10   2      781.15      729.48     49.35 o 
  -6  10   2        7.20       39.45     18.24 o 
  -5  10   2        4.71       10.93     12.89 o 
  -4  10   2     1405.33     1263.72     55.70 o 
  -3  10   2     3676.24     3549.30     62.92 o 
  -2  10   2     1123.72     1039.41     33.32 o 
  -1  10   2     1171.98     1230.36     33.67 o 
   0  10   2      376.71      356.53     17.27 o 
   1  10   2     2077.68     1982.28     67.89 o 
   2  10   2     3145.71     2961.13     87.11 o 
   3  10   2      393.89      378.91     33.84 o 
   4  10   2      179.19      168.39     24.52 o 
   5  10   2        7.83        9.40     15.55 o 
   6  10   2      118.25      137.92     25.59 o 
  -7  11   2      115.59      121.99     24.34 o 
  -6  11   2        4.24        4.95     13.81 o 
  -5  11   2      689.25      609.67     41.67 o 
  -4  11   2      121.00       98.54     19.00 o 
  -3  11   2        4.65       -2.17      7.28 o 
  -2  11   2      187.99      158.59     14.75 o 
  -1  11   2      312.87      303.42     19.91 o 
   0  11   2      203.69      159.89     16.13 o 
   1  11   2      137.63      150.45     22.74 o 
   2  11   2       27.83       25.43      9.98 o 
   3  11   2        2.81       15.93     15.04 o 
   4  11   2      351.82      368.48     35.11 o 
   5  11   2      247.88      255.75     34.34 o 
   6  11   2        4.06       25.36     20.52 o 
  -7  12   2      299.41      259.61     34.86 o 
  -6  12   2       34.02       16.54     15.68 o 
  -5  12   2       15.34       26.80     17.21 o 
  -4  12   2       78.38       85.49     19.74 o 
  -3  12   2      473.24      468.27     24.00 o 
  -2  12   2      476.43      479.76     24.65 o 
  -1  12   2      415.87      454.23     25.23 o 
   0  12   2        6.69       21.17     10.88 o 
   1  12   2      208.90      182.65     17.44 o 
   2  12   2       19.07       20.60      8.91 o 
   3  12   2      551.51      501.82     38.86 o 
   4  12   2        0.33        3.93     14.87 o 
   5  12   2       69.25       54.01     23.27 o 
   6  12   2        5.00      -18.49     18.49 o 
  -6  13   2      346.20      334.50     35.74 o 
  -5  13   2      524.83      492.67     40.88 o 
  -4  13   2      512.60      396.93     36.61 o 
  -3  13   2       61.66       56.13     12.46 o 
  -2  13   2      155.42      138.54     15.84 o 
  -1  13   2     2431.23     2430.13     71.87 o 
   0  13   2      280.68      275.57     25.91 o 
   1  13   2     1191.89     1111.28     40.91 o 
   2  13   2       55.10       43.69     11.18 o 
   3  13   2      167.13      197.05     29.40 o 
   4  13   2      775.46      821.70     55.29 o 
   5  13   2      958.36      976.15     62.16 o 
  -5  14   2        0.74       34.74     16.82 o 
  -4  14   2      257.36      274.48     32.91 o 
  -3  14   2      809.09      827.15     54.22 o 
  -2  14   2      876.32      868.15     36.65 o 
  -1  14   2       97.05      112.62     17.38 o 
   0  14   2       11.71       31.08     13.12 o 
   1  14   2     1128.68     1163.86     43.31 o 
   2  14   2     1201.03     1133.77     62.13 o 
   3  14   2      177.42      196.28     30.70 o 
   4  14   2       12.88       28.58     20.60 o 
  -5  15   2      201.40      197.85     31.93 o 
  -4  15   2      189.51      195.08     30.92 o 
  -3  15   2        4.96       10.95     15.91 o 
  -2  15   2        6.53       11.40     10.97 o 
  -1  15   2      269.89      247.82     22.83 o 
   0  15   2      534.06      549.79     32.26 o 
   1  15   2      238.72      243.63     22.81 o 
   2  15   2       25.29       25.65     18.28 o 
   3  15   2      117.02      154.30     29.30 o 
   4  15   2      191.88      184.65     31.15 o 
  -4  16   2        8.00       -0.17     18.19 o 
  -3  16   2      269.28      270.93     37.24 o 
  -2  16   2       17.58       24.62     17.15 o 
  -1  16   2        0.75       26.91     14.73 o 
   0  16   2       98.67      110.70     26.92 o 
   1  16   2       38.96       53.61     15.35 o 
   2  16   2        1.47       50.77     23.21 o 
   3  16   2        3.69       27.42     18.85 o 
  -2  17   2       20.18       34.95     21.78 o 
  -1  17   2      135.65      140.35     20.45 o 
   0  17   2      308.04      356.61     28.82 o 
   1  17   2       59.50       79.75     16.65 o 
   2  17   2       13.61       47.18     24.65 o 
  -1  18   2       79.08       94.53     20.10 o 
   0  18   2       73.56      104.68     21.13 o 
  -1  19   2      105.60      110.35     29.37 o 
  -9   1   3      687.29      718.56     36.61 o 
  -8   1   3      203.05      209.52     21.72 o 
  -7   1   3      106.07       99.30     13.28 o 
  -6   1   3       11.07       12.37      6.22 o 
  -5   1   3     1695.50     1824.71     23.33 o 
  -4   1   3     4683.09     5177.83     40.08 o 
  -3   1   3     6508.58     6987.55     42.09 o 
  -2   1   3      593.25      683.39     10.00 o 
  -1   1   3     1345.11     1269.33     20.70 o 
   0   1   3      237.16      233.33      6.38 o 
   1   1   3     2901.59     2865.73     31.64 o 
   2   1   3      128.11      108.73      6.62 o 
   3   1   3        3.60       13.00      3.59 o 
   4   1   3      797.61      839.97     18.00 o 
   5   1   3     4363.02     4517.82     61.94 o 
   6   1   3       77.10       97.82     29.83 o 
   7   1   3      397.80      328.90     26.34 o 
  -9   2   3       39.04       53.60     18.79 o 
  -8   2   3      166.21      174.73     25.30 o 
  -7   2   3     3272.49     3464.41     69.77 o 
  -6   2   3     4295.68     4528.59     50.60 o 
  -5   2   3     3155.84     3283.55     78.76 o 
  -4   2   3      435.23      512.86      7.53 o 
  -3   2   3      728.86      628.33      9.03 o 
  -2   2   3    12856.12    13096.05     85.37 o 
  -1   2   3     9682.93     9856.42    136.96 o 
   0   2   3      392.15      430.55     17.16 o 
   1   2   3       27.45       26.45      6.02 o 
   2   2   3     4046.21     4033.91     43.42 o 
   3   2   3     3185.27     3208.01     35.69 o 
   4   2   3     1971.71     2003.78     28.62 o 
   5   2   3      165.65      164.69     11.83 o 
   6   2   3      411.19      439.81     27.68 o 
   7   2   3      974.84      917.57     50.53 o 
  -9   3   3      499.86      438.66     42.24 o 
  -8   3   3      803.51      791.30     52.51 o 
  -7   3   3       88.21       79.42     17.23 o 
  -6   3   3     1271.25     1265.22     33.94 o 
  -5   3   3     2208.87     2322.81     47.38 o 
  -4   3   3     3863.76     3926.32     58.64 o 
  -3   3   3      770.59      761.19     10.44 o 
  -2   3   3     1684.05     1734.06     21.35 o 
  -1   3   3      196.63      222.71      9.43 o 
   0   3   3    37666.22    37069.80    458.67 o 
   1   3   3    10588.97    10848.78    109.23 o 
   2   3   3     3335.34     3207.29     64.23 o 
   3   3   3      257.25      271.62     13.35 o 
   4   3   3      737.19      730.13     25.97 o 
   5   3   3     2102.07     2233.03     52.23 o 
   6   3   3      539.26      606.45     44.65 o 
   7   3   3      114.78       80.50     23.81 o 
  -9   4   3       90.02       80.39     21.40 o 
  -8   4   3       20.96       -2.23     14.52 o 
  -7   4   3      429.54      424.39     36.82 o 
  -6   4   3      153.58      147.26     13.01 o 
  -5   4   3       15.43       35.59      5.65 o 
  -4   4   3      307.06      348.46     11.66 o 
  -3   4   3     3771.54     3942.58     30.46 o 
  -2   4   3     4981.74     5202.35     51.72 o 
  -1   4   3     1469.30     1359.79     22.25 o 
   0   4   3      562.71      524.87     19.90 o 
   1   4   3      934.49     1011.84     38.44 o 
   2   4   3      105.07       70.47     13.07 o 
   3   4   3     2062.14     2162.38     65.97 o 
   4   4   3     1255.22     1221.56     36.96 o 
   5   4   3      123.61      131.81     14.64 o 
   6   4   3        1.57        7.29     16.90 o 
   7   4   3        5.92       -3.19     22.31 o 
  -9   5   3       12.13       -4.41     19.07 o 
  -8   5   3      160.85      186.62     31.13 o 
  -7   5   3        7.58       12.55      9.10 o 
  -6   5   3      852.18      862.31     30.85 o 
  -5   5   3      103.38       94.60     11.17 o 
  -4   5   3      516.08      502.32      8.24 o 
  -3   5   3       14.96       22.59      3.02 o 
  -2   5   3      842.91      900.62     21.66 o 
  -1   5   3      382.71      364.96     15.09 o 
   0   5   3      636.94      648.10     14.30 o 
   1   5   3     5317.25     5941.27    114.58 o 
   2   5   3      704.25      700.81     28.74 o 
   3   5   3        4.89        7.90      4.28 o 
   4   5   3        6.17        3.14     12.69 o 
   5   5   3       35.19       41.46     16.39 o 
   6   5   3       53.27       42.01     18.19 o 
   7   5   3       52.42       54.11     23.07 o 
  -8   6   3        6.73       43.98     22.50 o 
  -7   6   3      733.12      811.54     34.07 o 
  -6   6   3     1891.41     1912.26     62.93 o 
  -5   6   3      161.16      152.99     20.69 o 
  -4   6   3       15.96       10.40      1.92 o 
  -3   6   3     6648.17     6533.84    101.22 o 
  -2   6   3     5461.27     5449.77     57.32 o 
  -1   6   3     6383.78     6504.96     63.06 o 
   0   6   3       19.87       15.51      4.85 o 
   1   6   3       38.31       38.62      5.68 o 
   2   6   3     1365.60     1407.40     58.18 o 
   3   6   3     5353.65     5433.53    121.64 o 
   4   6   3      914.98      930.48     48.27 o 
   5   6   3      699.07      692.33     43.26 o 
   6   6   3       10.93       -2.32      9.99 o 
   7   6   3      523.42      564.54     52.04 o 
  -8   7   3      712.50      773.72     60.29 o 
  -7   7   3      166.03      156.67     17.38 o 
  -6   7   3       53.51       58.94     14.54 o 
  -5   7   3     1387.56     1319.60     37.77 o 
  -4   7   3     3207.72     3021.20     78.17 o 
  -3   7   3     1767.62     1550.25     28.17 o 
  -2   7   3     1041.22     1083.31     22.68 o 
  -1   7   3     2559.86     2565.08     35.83 o 
   0   7   3     3508.70     3315.99     40.86 o 
   1   7   3     3348.50     3305.21     52.76 o 
   2   7   3     1308.38     1341.10     31.29 o 
   3   7   3        8.00       22.40      5.58 o 
   4   7   3     2210.76     2336.12     82.00 o 
   5   7   3     1782.11     1842.36     74.44 o 
   6   7   3     1180.92     1228.03     47.07 o 
  -8   8   3      207.73      208.31     35.10 o 
  -7   8   3      618.55      634.29     41.74 o 
  -6   8   3     4582.84     4283.60    107.54 o 
  -5   8   3      193.25      207.19     22.93 o 
  -4   8   3       17.83       23.23      6.75 o 
  -3   8   3      343.04      290.67     16.59 o 
  -2   8   3     4957.67     4924.99     70.47 o 
  -1   8   3     1028.89      967.02     22.21 o 
   0   8   3      474.07      498.95     15.05 o 
   1   8   3      381.97      380.23     12.99 o 
   2   8   3     1551.75     1598.43     29.22 o 
   3   8   3      903.21      900.29     25.95 o 
   4   8   3      587.25      620.45     41.97 o 
   5   8   3       85.17       99.61     21.50 o 
   6   8   3       24.66       18.06     12.18 o 
  -8   9   3        0.59       -7.55     20.10 o 
  -7   9   3       42.87       31.12     14.72 o 
  -6   9   3      174.56      128.16     20.46 o 
  -5   9   3      825.23      699.90     41.37 o 
  -4   9   3        6.28        8.66      5.70 o 
  -3   9   3       23.39       24.53      5.33 o 
  -2   9   3      511.10      507.79     17.19 o 
  -1   9   3      323.91      320.61     13.76 o 
   0   9   3       44.86       31.39      5.58 o 
   1   9   3      352.05      382.46     14.94 o 
   2   9   3        6.81        6.72      8.16 o 
   3   9   3       34.74       41.68     16.22 o 
   4   9   3       71.17       79.19     20.05 o 
   5   9   3        4.98       12.26     17.08 o 
   6   9   3       18.74       -0.80     16.09 o 
  -7  10   3      593.36      502.14     41.37 o 
  -6  10   3      260.44      252.28     27.99 o 
  -5  10   3      280.97      270.52     28.34 o 
  -4  10   3       64.98       49.36     16.64 o 
  -3  10   3      110.00       99.18     11.78 o 
  -2  10   3     1665.80     1676.81     33.54 o 
  -1  10   3      445.91      421.62     15.97 o 
   0  10   3      968.73     1057.71     28.38 o 
   1  10   3       67.23       78.19      7.82 o 
   2  10   3      924.30      905.90     40.76 o 
   3  10   3      101.46      105.03     21.98 o 
   4  10   3      750.42      693.69     49.16 o 
   5  10   3      106.89      152.61     26.54 o 
   6  10   3        1.27       58.67     22.05 o 
  -7  11   3       35.32       17.22     15.14 o 
  -6  11   3       20.50       37.72     16.08 o 
  -5  11   3     1386.29     1263.94     59.41 o 
  -4  11   3     1473.55     1370.81     60.21 o 
  -3  11   3     1435.33     1400.15     33.40 o 
  -2  11   3      144.17      142.22     35.28 o 
  -1  11   3        7.05        3.14      8.51 o 
   0  11   3     2877.58     3056.92     53.59 o 
   1  11   3     2431.52     2543.05     65.59 o 
   2  11   3      698.20      615.80     42.47 o 
   3  11   3       25.84       20.21     16.31 o 
   4  11   3      680.48      733.49     50.34 o 
   5  11   3      719.73      804.85     57.01 o 
   6  11   3      370.44      359.30     39.63 o 
  -7  12   3      544.45      564.58     47.01 o 
  -6  12   3      741.49      670.09     47.22 o 
  -5  12   3      668.89      660.63     44.99 o 
  -4  12   3        8.99        4.67     14.05 o 
  -3  12   3      956.76      945.92     35.17 o 
  -2  12   3     1933.76     1973.08     51.63 o 
  -1  12   3      465.82      472.78     26.73 o 
   0  12   3      130.07      139.06     23.17 o 
   1  12   3       98.39      147.89     23.92 o 
   2  12   3      363.35      367.05     23.28 o 
   3  12   3      865.14      823.31     53.32 o 
   4  12   3      476.55      481.90     42.12 o 
   5  12   3        1.19       39.13     22.36 o 
  -6  13   3       77.32       97.27     23.56 o 
  -5  13   3       57.32       63.40     20.24 o 
  -4  13   3      432.17      398.03     37.04 o 
  -3  13   3      119.35      122.74     15.27 o 
  -2  13   3       39.48       55.23     23.42 o 
  -1  13   3        5.31       12.59     11.13 o 
   0  13   3     1547.58     1564.74    128.32 o 
   1  13   3      212.01      231.81     20.65 o 
   2  13   3       39.22       35.08     11.59 o 
   3  13   3      107.77       85.55     23.70 o 
   4  13   3      147.92      119.83     26.38 o 
   5  13   3      244.23      255.07     36.76 o 
  -6  14   3       93.29      102.38     24.66 o 
  -5  14   3       56.32       42.57     20.38 o 
  -4  14   3      299.16      252.18     31.87 o 
  -3  14   3       37.92       49.91     20.91 o 
  -2  14   3       42.01       41.77     14.76 o 
  -1  14   3      155.38      165.60     18.86 o 
   0  14   3      155.92      179.36     38.75 o 
   1  14   3        1.99       14.51     10.90 o 
   2  14   3       21.58       52.76     21.14 o 
   3  14   3       32.31       27.16     20.27 o 
   4  14   3        0.65       14.34     19.60 o 
  -5  15   3       87.80      100.00     24.36 o 
  -4  15   3      442.45      453.48     44.59 o 
  -3  15   3      284.95      241.83     33.54 o 
  -2  15   3       34.24       48.40     15.64 o 
  -1  15   3       24.51       26.76     12.31 o 
   0  15   3      574.58      631.08     34.75 o 
   1  15   3      452.60      479.13     62.09 o 
   2  15   3      325.18      353.12     39.55 o 
   3  15   3        2.93       20.34     21.91 o 
  -4  16   3       20.17       49.17     21.92 o 
  -3  16   3      212.20      244.75     35.49 o 
  -2  16   3      767.19      863.86     62.46 o 
  -1  16   3      447.43      540.71     34.10 o 
   0  16   3      123.23      133.63     19.54 o 
   1  16   3       40.79       52.77     14.08 o 
   2  16   3      275.77      335.98     40.99 o 
  -3  17   3      106.12      203.61     36.63 o 
  -2  17   3        0.94        3.35     13.55 o 
  -1  17   3       64.05       91.62     18.86 o 
   0  17   3      209.95      256.58     26.12 o 
   1  17   3      556.11      706.69     57.31 o 
  -1  18   3        0.71       -2.05     16.86 o 
   0  18   3       21.97       20.60     16.75 o 
  -9   0   4      671.71      656.87     47.98 o 
  -8   0   4      168.69      159.60     24.27 o 
  -7   0   4      576.03      585.98     37.48 o 
  -6   0   4     4201.84     4393.06     70.62 o 
  -5   0   4     5121.31     5601.83     64.84 o 
  -4   0   4     2493.59     2633.74     33.04 o 
  -3   0   4      644.44      701.64     16.89 o 
  -2   0   4     3980.24     3914.03     41.46 o 
  -1   0   4     8904.45     8971.98    126.55 o 
   0   0   4    12107.89    12537.05    186.11 o 
   1   0   4      383.44      391.47     13.69 o 
   2   0   4     1133.92     1284.59     33.31 o 
   3   0   4     5109.61     5510.02    128.06 o 
   4   0   4     2624.26     2832.06     58.16 o 
   5   0   4       28.25       11.19     14.26 o 
   6   0   4     1689.25     1606.18     72.74 o 
   7   0   4      418.96      389.10     40.25 o 
  -9   1   4      218.33      272.57     23.40 o 
  -8   1   4     1284.16     1246.95     42.67 o 
  -7   1   4      334.23      371.48     21.98 o 
  -6   1   4      202.04      194.55     10.27 o 
  -5   1   4      353.74      364.10      8.37 o 
  -4   1   4     1955.00     1918.31     18.85 o 
  -3   1   4     6668.12     7122.95     43.46 o 
  -2   1   4     5218.66     5308.19     45.54 o 
  -1   1   4      138.78      119.41      6.84 o 
   0   1   4     2930.69     3032.96     32.17 o 
   1   1   4     4903.31     4998.82     43.18 o 
   2   1   4     7868.47     8516.99     68.68 o 
   3   1   4      982.54      959.04     19.30 o 
   4   1   4        3.10        8.45      4.61 o 
   5   1   4      512.48      475.65     26.18 o 
   6   1   4      720.37      733.85     80.62 o 
   7   1   4      574.00      611.98     35.45 o 
  -9   2   4       54.50       21.54     16.86 o 
  -8   2   4      204.23      197.53     25.80 o 
  -7   2   4        8.53       22.22      9.45 o 
  -6   2   4      381.25      383.09     16.28 o 
  -5   2   4      268.37      291.10      6.43 o 
  -4   2   4      229.58      288.78      8.84 o 
  -3   2   4      401.86      438.49     10.96 o 
  -2   2   4     2121.63     2114.46     44.60 o 
  -1   2   4      679.45      720.02     17.78 o 
   0   2   4      423.35      460.21     10.64 o 
   1   2   4       47.12       60.94     18.06 o 
   2   2   4       61.67       69.16      5.28 o 
   3   2   4      110.27      109.03      7.04 o 
   4   2   4      930.88      963.26     26.65 o 
   5   2   4      191.28      178.99     18.86 o 
   6   2   4       95.94       88.32     15.66 o 
   7   2   4       35.93       29.53     20.13 o 
  -9   3   4       41.86       77.21     21.01 o 
  -8   3   4      100.52       68.41     17.89 o 
  -7   3   4       94.88      102.75     17.69 o 
  -6   3   4        4.72       14.60      6.03 o 
  -5   3   4      138.80      141.84      4.72 o 
  -4   3   4      497.50      483.92      9.13 o 
  -3   3   4     3607.43     3576.01     38.82 o 
  -2   3   4      181.83      184.86      7.76 o 
  -1   3   4       59.15       86.45     10.51 o 
   0   3   4      613.32      610.81     17.67 o 
   1   3   4     7319.07     7841.39     88.34 o 
   2   3   4     1784.61     1697.18     37.67 o 
   3   3   4     1258.41     1255.94     24.99 o 
   4   3   4        7.49        3.09      4.57 o 
   5   3   4        2.72        1.80     11.68 o 
   6   3   4      943.91      893.03     56.12 o 
   7   3   4       12.39      -11.03     19.62 o 
  -9   4   4      811.28      771.47     55.76 o 
  -8   4   4       10.43        7.41     13.76 o 
  -7   4   4      796.35      808.66     30.04 o 
  -6   4   4     2641.07     2701.58     36.85 o 
  -5   4   4     3482.50     3555.14     44.38 o 
  -4   4   4     1152.43     1155.35     14.94 o 
  -3   4   4        7.51       15.63      3.56 o 
  -2   4   4     8471.50     8840.77     84.33 o 
  -1   4   4     4783.75     4611.31     59.83 o 
   0   4   4     2277.09     2192.11     58.33 o 
   1   4   4     1065.52      980.32     39.75 o 
   2   4   4       21.15       21.02      5.35 o 
   3   4   4     1374.14     1337.57     33.44 o 
   4   4   4     4206.53     4181.95    212.00 o 
   5   4   4     1864.48     1864.57     53.47 o 
   6   4   4      200.15      165.04     28.27 o 
   7   4   4       67.25       62.67     22.31 o 
  -9   5   4      535.30      520.76     47.89 o 
  -8   5   4     2371.01     2394.31     93.24 o 
  -7   5   4     1522.65     1516.95     43.69 o 
  -6   5   4      476.75      498.01     24.94 o 
  -5   5   4       11.14        7.06      4.36 o 
  -4   5   4     2139.63     2012.34     23.99 o 
  -3   5   4    10305.95    10254.44     90.23 o 
  -2   5   4     3822.25     3723.31     43.68 o 
  -1   5   4      851.80      892.45     18.51 o 
   0   5   4      564.22      654.17     20.64 o 
   1   5   4     7062.08     6939.11     84.84 o 
   2   5   4     3101.38     3136.25     83.03 o 
   3   5   4      404.74      431.64     31.06 o 
   4   5   4       71.58       69.93     15.66 o 
   5   5   4      997.09     1043.32     38.84 o 
   6   5   4      759.74      741.58     53.97 o 
   7   5   4      485.74      442.74     46.04 o 
  -9   6   4       27.80      -11.10     23.37 o 
  -8   6   4        0.18       20.72     19.59 o 
  -7   6   4      477.71      499.78     26.07 o 
  -6   6   4     1090.49     1056.20     34.49 o 
  -5   6   4     1312.99     1274.71     27.41 o 
  -4   6   4      409.32      407.34     10.17 o 
  -3   6   4      102.74      146.29     16.93 o 
  -2   6   4     1129.31     1067.54     22.02 o 
  -1   6   4     2323.76     2150.67     34.21 o 
   0   6   4      197.27      154.30     10.97 o 
   1   6   4     1680.03     1754.35     36.69 o 
   2   6   4      367.97      374.72     16.71 o 
   3   6   4     1533.99     1461.79     33.18 o 
   4   6   4      125.55      128.12     22.12 o 
   5   6   4      345.29      374.22     25.41 o 
   6   6   4       11.30       13.64     18.96 o 
  -8   7   4        4.30        1.69     18.77 o 
  -7   7   4        3.06       -2.58      9.47 o 
  -6   7   4      990.39      875.99     32.84 o 
  -5   7   4      247.05      244.48     17.02 o 
  -4   7   4       25.43       28.67      3.80 o 
  -3   7   4       60.52       62.87      7.34 o 
  -2   7   4      688.44      739.14     23.24 o 
  -1   7   4        0.79        6.15      4.51 o 
   0   7   4      938.12      915.09     20.29 o 
   1   7   4       92.65       82.11     11.34 o 
   2   7   4       16.87       23.59      7.10 o 
   3   7   4       64.40       70.76     14.77 o 
   4   7   4        0.36      -14.87     14.87 o 
   5   7   4       51.50       58.59     18.35 o 
   6   7   4        1.61        5.04     19.64 o 
  -8   8   4       14.76      -23.31     23.31 o 
  -7   8   4       49.30       57.30     17.10 o 
  -6   8   4     1476.59     1448.18     70.86 o 
  -5   8   4     2012.22     1831.64     67.06 o 
  -4   8   4      528.92      482.17     25.73 o 
  -3   8   4      154.73      180.30     11.47 o 
  -2   8   4      473.00      466.81     16.12 o 
  -1   8   4     1597.61     1486.67     28.79 o 
   0   8   4     1525.07     1533.95     27.99 o 
   1   8   4      288.77      276.43     11.43 o 
   2   8   4       28.47       32.63      7.35 o 
   3   8   4      713.03      727.64     44.77 o 
   4   8   4      585.29      623.59     43.66 o 
   5   8   4      279.69      294.91     33.72 o 
   6   8   4       57.18       39.78     14.53 o 
  -8   9   4      929.45      888.40     65.12 o 
  -7   9   4     1014.83      924.51     51.48 o 
  -6   9   4       44.15       27.27     14.80 o 
  -5   9   4      285.66      247.29     38.21 o 
  -4   9   4     2713.58     2423.08     49.30 o 
  -3   9   4     3667.70     3662.73     54.74 o 
  -2   9   4     2055.45     2042.07     36.42 o 
  -1   9   4      792.79      786.59     21.72 o 
   0   9   4     1503.82     1611.20     35.30 o 
   1   9   4     2971.70     3165.51     62.29 o 
   2   9   4     2260.30     2441.24     49.94 o 
   3   9   4     1135.21     1097.59     57.73 o 
   4   9   4       15.82       -5.38     17.03 o 
   5   9   4      304.46      279.15     33.03 o 
   6   9   4      591.66      603.33     35.78 o 
  -8  10   4       21.73       -3.04     22.81 o 
  -7  10   4      186.94      160.96     26.33 o 
  -6  10   4     1034.80      950.27     52.22 o 
  -5  10   4      671.27      620.56     29.45 o 
  -4  10   4      162.75      157.72     14.08 o 
  -3  10   4      472.20      445.48     17.74 o 
  -2  10   4     1770.83     1823.38     38.42 o 
  -1  10   4     3885.02     3992.58     55.20 o 
   0  10   4      707.70      765.72     21.65 o 
   1  10   4      531.65      530.41     23.72 o 
   2  10   4       23.98       26.59     18.89 o 
   3  10   4     1434.02     1399.83     66.23 o 
   4  10   4      603.76      699.54     50.15 o 
   5  10   4     1066.14     1136.19     64.54 o 
   6  10   4       51.92       38.68     20.24 o 
  -8  11   4       47.48       36.56     19.91 o 
  -7  11   4        6.66       28.48     16.14 o 
  -6  11   4       49.10       63.66     18.54 o 
  -5  11   4       16.00       13.92     13.44 o 
  -4  11   4      425.62      416.40     26.19 o 
  -3  11   4      205.45      192.88     13.72 o 
  -2  11   4       25.42       17.70      6.93 o 
  -1  11   4      204.35      212.90     17.26 o 
   0  11   4       15.05       20.47      6.63 o 
   1  11   4     1085.79     1042.44     55.52 o 
   2  11   4      529.94      544.51     61.86 o 
   3  11   4        0.64        2.91     16.53 o 
   4  11   4       24.77       35.31     17.66 o 
   5  11   4       70.23       41.77     21.04 o 
   6  11   4       55.44       69.06     24.13 o 
  -7  12   4       29.29       26.98     16.80 o 
  -6  12   4       53.37       52.81     20.64 o 
  -5  12   4      116.14      144.37     24.01 o 
  -4  12   4       13.05        9.73     20.54 o 
  -3  12   4      109.60      107.08     14.52 o 
  -2  12   4       35.32       31.11      8.17 o 
  -1  12   4      926.16      884.90     34.00 o 
   0  12   4      182.92      190.52     16.98 o 
   1  12   4      166.02      137.70     15.03 o 
   2  12   4       29.41       41.05     10.14 o 
   3  12   4       50.68       68.59     23.23 o 
   4  12   4      253.85      300.70     37.17 o 
   5  12   4      256.97      258.06     36.20 o 
  -6  13   4       94.48       69.03     21.44 o 
  -5  13   4       17.07       40.56     19.69 o 
  -4  13   4      737.50      683.11     47.42 o 
  -3  13   4      678.33      683.20     46.96 o 
  -2  13   4      389.05      429.52     43.68 o 
  -1  13   4      443.19      489.05     25.90 o 
   0  13   4      635.03      635.48     30.21 o 
   1  13   4      916.52      964.54     57.76 o 
   2  13   4     1451.90     1516.78     74.33 o 
   3  13   4      142.17      126.08     26.48 o 
   4  13   4       14.10       17.10     17.45 o 
  -6  14   4      866.52      923.39     59.41 o 
  -5  14   4     1239.49     1146.17     64.79 o 
  -4  14   4      196.64      216.69     30.96 o 
  -3  14   4      151.98      154.87     17.73 o 
  -2  14   4      198.32      218.49     21.46 o 
  -1  14   4     1119.70     1230.77     46.93 o 
   0  14   4      274.53      329.20     35.02 o 
   1  14   4      129.33      136.32     17.72 o 
   2  14   4       21.00       28.35     19.24 o 
   3  14   4      156.67      185.17     33.23 o 
  -5  15   4      102.00      102.78     27.69 o 
  -4  15   4      113.72      101.37     25.57 o 
  -3  15   4      565.59      544.19     48.29 o 
  -2  15   4      286.23      307.48     25.85 o 
  -1  15   4        0.05        2.31     12.45 o 
   0  15   4      179.78      194.43     21.74 o 
   1  15   4      197.09      227.44     22.62 o 
   2  15   4      376.94      402.95     43.69 o 
   3  15   4       18.93       63.91     24.06 o 
  -4  16   4       65.36       50.69     21.19 o 
  -3  16   4      169.33      182.81     31.45 o 
  -2  16   4       95.09      123.76     19.62 o 
  -1  16   4       11.66       38.46     14.49 o 
   0  16   4       15.72        9.66     12.38 o 
   1  16   4       57.52      101.70     27.62 o 
   2  16   4       36.48       64.39     24.81 o 
  -2  17   4      177.80      153.60     21.08 o 
  -1  17   4        8.78       19.36     14.73 o 
   0  17   4       11.82       22.64     14.58 o 
   1  17   4      253.73      318.74     41.02 o 
  -1  18   4      248.43      284.19     28.78 o 
   0  18   4      298.18      308.10     41.54 o 
  -9   1   5        8.79       31.53     18.50 o 
  -8   1   5      598.39      574.71     28.19 o 
  -7   1   5     1567.58     1634.25     30.50 o 
  -6   1   5     2925.47     3092.21     34.49 o 
  -5   1   5      255.60      259.67      7.35 o 
  -4   1   5      326.46      325.98      8.32 o 
  -3   1   5      409.88      342.33     10.83 o 
  -2   1   5     2671.77     2351.56     62.80 o 
  -1   1   5     3985.86     4074.80     82.26 o 
   0   1   5     2513.36     2552.59     30.40 o 
   1   1   5      546.23      507.67     12.02 o 
   2   1   5     4568.90     4911.74     48.56 o 
   3   1   5      281.17      256.79     10.80 o 
   4   1   5       19.54       19.70      7.75 o 
   5   1   5        2.85        9.80      9.50 o 
   6   1   5      276.05      287.72     23.56 o 
   7   1   5      297.57      338.45     88.60 o 
  -9   2   5     1509.74     1462.73     69.73 o 
  -8   2   5      389.61      377.45     33.19 o 
  -7   2   5       95.21       69.02     13.56 o 
  -6   2   5     1751.10     1740.02     27.80 o 
  -5   2   5     5514.92     5745.93     58.84 o 
  -4   2   5     8729.70     9341.50     63.02 o 
  -3   2   5     2073.39     2110.86     28.59 o 
  -2   2   5      532.12      629.11     21.01 o 
  -1   2   5     2718.34     2643.27     41.31 o 
   0   2   5     4687.63     4519.93     81.20 o 
   1   2   5     6633.58     6599.32    175.93 o 
   2   2   5      538.12      524.19     14.32 o 
   3   2   5       22.17       23.14      5.38 o 
   4   2   5     1148.74     1125.93     23.65 o 
   5   2   5     2945.37     2783.51    100.14 o 
   6   2   5      374.57      349.71     26.21 o 
  -9   3   5       24.91       10.57     16.94 o 
  -8   3   5      169.21      148.84     21.54 o 
  -7   3   5      987.29     1014.46     22.85 o 
  -6   3   5      872.59      950.31     20.48 o 
  -5   3   5      889.67      954.64     18.81 o 
  -4   3   5       41.41       37.80      4.81 o 
  -3   3   5     9706.55    10145.80     87.04 o 
  -2   3   5     8218.00     7953.44    126.41 o 
  -1   3   5     3622.62     3488.89     51.04 o 
   0   3   5      163.69      177.37     10.65 o 
   1   3   5     2057.89     2073.79     38.79 o 
   2   3   5     3399.97     3428.53     59.45 o 
   3   3   5     3544.79     3477.94     58.95 o 
   4   3   5      971.73      981.92     34.31 o 
   5   3   5      418.69      401.46     47.07 o 
   6   3   5      966.07      917.49     57.83 o 
  -9   4   5       50.85       68.61     22.29 o 
  -8   4   5      112.78      121.53     21.03 o 
  -7   4   5        4.03       17.59      7.12 o 
  -6   4   5      110.76       99.84      7.61 o 
  -5   4   5      444.70      442.33     11.15 o 
  -4   4   5      160.34      150.08      7.15 o 
  -3   4   5     2084.70     2443.88     33.73 o 
  -2   4   5      146.87      164.72      8.51 o 
  -1   4   5     2472.22     2439.56     63.82 o 
   0   4   5     2509.69     2351.11     65.22 o 
   1   4   5     1033.87      984.53     26.54 o 
   2   4   5       79.85       69.51     15.83 o 
   3   4   5      147.67      132.21     10.71 o 
   4   4   5      362.86      387.79     23.05 o 
   5   4   5      139.31      164.40     17.62 o 
   6   4   5      547.98      438.99     42.20 o 
  -9   5   5        3.99       -6.94     17.63 o 
  -8   5   5       23.35       24.07     16.58 o 
  -7   5   5       48.77       54.36      9.12 o 
  -6   5   5      145.19      119.90     10.10 o 
  -5   5   5     1172.18     1179.60     18.80 o 
  -4   5   5      131.01      145.78      8.17 o 
  -3   5   5      223.58      236.96     10.73 o 
  -2   5   5      358.61      319.66     11.89 o 
  -1   5   5      875.45      887.32     25.23 o 
   0   5   5     2954.84     3133.39     63.18 o 
   1   5   5       69.22       69.57     14.50 o 
   2   5   5      246.37      276.17     26.51 o 
   3   5   5      435.60      524.12     37.01 o 
   4   5   5      274.78      275.69     20.11 o 
   5   5   5        2.33       12.84     17.13 o 
   6   5   5       52.45       75.43     22.72 o 
  -9   6   5      441.67      356.76     38.25 o 
  -8   6   5      656.07      631.58     47.57 o 
  -7   6   5       50.56       60.56      9.99 o 
  -6   6   5      343.57      330.84     38.06 o 
  -5   6   5     2119.66     1970.31     25.58 o 
  -4   6   5     1606.67     1452.26     27.13 o 
  -3   6   5       17.05       26.43      5.75 o 
  -2   6   5       11.64       10.28      4.58 o 
  -1   6   5      520.20      478.65     14.91 o 
   0   6   5    10343.15    10422.63    174.02 o 
   1   6   5     1018.70      987.91     28.10 o 
   2   6   5     1995.70     2074.08     42.64 o 
   3   6   5       82.02       50.48     12.30 o 
   4   6   5      772.73      799.49     46.87 o 
   5   6   5      838.25      811.51     40.12 o 
   6   6   5      414.79      326.05     37.31 o 
  -9   7   5       90.28       59.62     23.05 o 
  -8   7   5      456.47      454.03     42.03 o 
  -7   7   5     2774.58     2765.13     62.88 o 
  -6   7   5     1858.90     1808.65     87.31 o 
  -5   7   5      585.81      579.92     24.63 o 
  -4   7   5      699.03      637.41     18.60 o 
  -3   7   5     3037.93     2924.63     57.72 o 
  -2   7   5     5801.12     5808.87     64.65 o 
  -1   7   5     5393.45     5301.73     60.09 o 
   0   7   5     1776.68     1780.53     40.12 o 
   1   7   5     1154.19     1180.99     34.82 o 
   2   7   5     4044.63     4070.37     65.67 o 
   3   7   5     1026.18     1098.20     45.11 o 
   4   7   5     1047.89      943.30     52.51 o 
   5   7   5        6.44       10.29     11.11 o 
   6   7   5       37.89       84.12     24.15 o 
  -8   8   5       13.00       -1.00     20.01 o 
  -7   8   5       87.99      104.75     16.39 o 
  -6   8   5       28.33       23.22     16.80 o 
  -5   8   5     4012.29     3997.11     70.73 o 
  -4   8   5      643.41      609.22     19.34 o 
  -3   8   5     1082.62     1050.50     25.33 o 
  -2   8   5      216.77      190.51     11.19 o 
  -1   8   5      362.96      348.65     14.20 o 
   0   8   5     2869.44     2923.64     42.10 o 
   1   8   5      171.52      160.24     12.89 o 
   2   8   5       90.12       88.00     10.20 o 
   3   8   5       22.36       -7.06     15.63 o 
   4   8   5     1317.61     1255.46     63.96 o 
   5   8   5      839.32      853.32     54.89 o 
   6   8   5      332.04      278.45     37.92 o 
  -8   9   5       12.40      -16.91     19.46 o 
  -7   9   5       27.70       23.81     14.65 o 
  -6   9   5        0.06       -7.90      9.24 o 
  -5   9   5      120.54      120.15     19.46 o 
  -4   9   5      145.99      148.72     10.81 o 
  -3   9   5       12.70       20.98      6.92 o 
  -2   9   5       47.48       35.34      6.60 o 
  -1   9   5       93.26      113.67      9.30 o 
   0   9   5      133.65      120.84      9.38 o 
   1   9   5      409.19      393.39     14.78 o 
   2   9   5       36.76       29.53      8.35 o 
   3   9   5       29.43       10.88     14.19 o 
   4   9   5      198.63      165.71     28.51 o 
   5   9   5      212.16      251.93     33.03 o 
  -8  10   5       99.94       84.40     22.50 o 
  -7  10   5        6.60       20.39     14.97 o 
  -6  10   5        3.36       11.07     13.28 o 
  -5  10   5      107.56       94.05     19.24 o 
  -4  10   5      482.16      477.92     18.87 o 
  -3  10   5      591.08      611.03     21.26 o 
  -2  10   5        1.23        4.40      6.39 o 
  -1  10   5     1278.85     1364.11     30.79 o 
   0  10   5       15.81        9.53      6.71 o 
   1  10   5      639.37      632.78     35.65 o 
   2  10   5      132.95      118.72     12.71 o 
   3  10   5        1.85      -11.48     17.34 o 
   4  10   5      367.66      411.72     41.44 o 
   5  10   5      461.09      472.54     44.52 o 
   6  10   5      212.40      181.20     31.04 o 
  -8  11   5      153.20      173.39     28.06 o 
  -7  11   5      463.79      387.08     36.69 o 
  -6  11   5     1584.69     1389.80     64.96 o 
  -5  11   5       18.78       11.50     14.28 o 
  -4  11   5      293.43      258.39     14.82 o 
  -3  11   5     1612.56     1629.69     38.82 o 
  -2  11   5     3435.45     3534.59     69.08 o 
  -1  11   5       64.28       57.31      8.40 o 
   0  11   5      558.33      570.69     20.29 o 
   1  11   5      903.72      959.93     43.23 o 
   2  11   5     1016.11     1011.10     60.45 o 
   3  11   5      734.48      707.95     51.59 o 
   4  11   5      275.92      280.21     35.60 o 
   5  11   5        2.40       53.32     23.35 o 
  -7  12   5        0.24      -16.74     16.74 o 
  -6  12   5      588.79      636.24     46.40 o 
  -5  12   5     2107.33     2036.98     58.05 o 
  -4  12   5      994.74      929.29     52.93 o 
  -3  12   5      136.35      132.17     12.57 o 
  -2  12   5      185.53      174.84     13.18 o 
  -1  12   5      511.01      537.90     23.85 o 
   0  12   5     1252.17     1301.46     41.85 o 
   1  12   5     1504.28     1662.43     47.65 o 
   2  12   5      260.12      257.10     32.05 o 
   3  12   5       16.47       -8.30     18.38 o 
   4  12   5      246.93      180.78     29.80 o 
  -6  13   5       33.80       44.91     19.48 o 
  -5  13   5       13.60       -0.44     17.80 o 
  -4  13   5       84.70      116.78     18.16 o 
  -3  13   5      566.88      632.14     29.61 o 
  -2  13   5      288.44      328.74     18.19 o 
  -1  13   5      301.29      300.00     22.32 o 
   0  13   5        2.78       17.79     11.32 o 
   1  13   5      169.35      210.41     18.93 o 
   2  13   5      398.86      468.86     43.91 o 
   3  13   5      230.72      219.73     32.59 o 
   4  13   5       11.47        6.99     19.07 o 
  -6  14   5        0.40        4.21     16.07 o 
  -5  14   5      104.88       82.25     23.35 o 
  -4  14   5        5.82        0.50     17.95 o 
  -3  14   5      117.11      109.62     13.38 o 
  -2  14   5      118.69      107.01     23.34 o 
  -1  14   5      102.67      107.91     18.85 o 
   0  14   5       31.97       41.38     12.02 o 
   1  14   5       26.56       17.12     10.38 o 
   2  14   5       87.62       52.81     23.22 o 
   3  14   5        0.30       -1.00     19.69 o 
  -5  15   5       82.99       94.98     26.97 o 
  -4  15   5        4.21       40.35     24.55 o 
  -3  15   5      287.49      292.09     39.21 o 
  -2  15   5      608.91      669.39     40.47 o 
  -1  15   5      311.10      329.15     36.96 o 
   0  15   5       53.40       23.64     19.15 o 
   1  15   5       28.39       39.62     15.64 o 
   2  15   5      134.02      113.83     27.19 o 
  -4  16   5      497.57      515.24     50.62 o 
  -3  16   5      173.57      176.62     33.72 o 
  -2  16   5       21.65        7.87     13.39 o 
  -1  16   5      382.59      460.37     39.09 o 
   0  16   5      485.97      580.77     36.32 o 
   1  16   5      237.08      254.77     37.67 o 
  -2  17   5      329.73      344.88     53.02 o 
  -1  17   5      105.38      100.83     19.32 o 
   0  17   5        9.24       29.94     15.43 o 
   0  18   5       12.86       27.32     22.75 o 
  -9   0   6      632.21      677.66     46.65 o 
  -8   0   6     2265.44     2311.03     57.98 o 
  -7   0   6      571.61      576.74     25.37 o 
  -6   0   6      368.06      372.63     13.62 o 
  -5   0   6     2705.71     2793.32     37.57 o 
  -4   0   6     6789.08     6974.62     79.63 o 
  -3   0   6     5003.15     5094.36     89.76 o 
  -2   0   6     2282.34     2323.23     54.29 o 
  -1   0   6       63.55       65.03     10.68 o 
   0   0   6     6031.37     6081.64     70.37 o 
   1   0   6     9449.34    10195.55    167.91 o 
   2   0   6     5648.32     5593.99     78.73 o 
   3   0   6     3264.21     3495.92     68.73 o 
   4   0   6       34.48       58.30     10.97 o 
   5   0   6      836.49      771.30     49.22 o 
   6   0   6      918.93      943.00     59.75 o 
 -10   1   6      133.83      128.31     26.85 o 
  -9   1   6      210.45      222.83     27.59 o 
  -8   1   6      159.18      169.13     11.72 o 
  -7   1   6     1337.84     1306.28     27.09 o 
  -6   1   6     1255.82     1355.14     18.76 o 
  -5   1   6     2722.50     2917.28     37.68 o 
  -4   1   6      457.29      472.67     19.37 o 
  -3   1   6      295.52      264.23      8.61 o 
  -2   1   6     6192.17     6316.04     81.15 o 
  -1   1   6     4339.23     4046.02    115.27 o 
   0   1   6     1877.28     1829.60     27.41 o 
   1   1   6        1.79        8.16      3.37 o 
   2   1   6      251.27      210.98      9.60 o 
   3   1   6     1990.71     2093.31     36.41 o 
   4   1   6     1235.56     1249.82     29.06 o 
   5   1   6      279.58      281.94     21.54 o 
   6   1   6        0.05       13.59     13.63 o 
  -9   2   6      358.76      370.68     34.95 o 
  -8   2   6       70.09       89.07     20.49 o 
  -7   2   6      117.06      122.13      8.79 o 
  -6   2   6      112.67      142.25     11.57 o 
  -5   2   6       94.15       95.45      6.60 o 
  -4   2   6       34.18       32.59      3.72 o 
  -3   2   6      789.23      735.02     28.68 o 
  -2   2   6      161.06      186.86     10.97 o 
  -1   2   6       68.77       81.99      6.05 o 
   0   2   6       75.46       82.66     13.40 o 
   1   2   6      121.89      107.97      7.82 o 
   2   2   6      274.92      301.65     14.75 o 
   3   2   6        3.55        0.57      4.71 o 
   4   2   6      275.02      263.05     15.42 o 
   5   2   6      483.31      450.45     27.20 o 
   6   2   6        2.08       -4.46     15.22 o 
  -9   3   6      192.69      188.04     26.81 o 
  -8   3   6      123.62      113.41     22.90 o 
  -7   3   6        8.57       10.11      5.55 o 
  -6   3   6      389.14      402.19     13.52 o 
  -5   3   6      249.18      249.64      8.41 o 
  -4   3   6      344.52      319.48     11.71 o 
  -3   3   6      223.25      218.32      9.96 o 
  -2   3   6      893.79      832.25     34.04 o 
  -1   3   6     1737.28     1701.87     35.09 o 
   0   3   6      292.49      263.18     21.34 o 
   1   3   6        5.50        4.12      4.96 o 
   2   3   6       16.63       11.05      5.43 o 
   3   3   6      982.83      977.91     25.15 o 
   4   3   6      474.46      445.56     25.69 o 
   5   3   6        3.33        5.11     14.52 o 
   6   3   6      238.81      181.97     28.41 o 
  -9   4   6     1187.42     1069.91     60.25 o 
  -8   4   6     1604.71     1659.56     49.74 o 
  -7   4   6      528.39      545.39     20.41 o 
  -6   4   6      615.70      616.60     16.80 o 
  -5   4   6     1310.79     1270.00     20.83 o 
  -4   4   6     1494.48     1395.55     25.68 o 
  -3   4   6     4652.61     4507.93     51.90 o 
  -2   4   6     3105.42     3169.68     74.65 o 
  -1   4   6      236.75      227.12     21.23 o 
   0   4   6      462.37      412.82     18.00 o 
   1   4   6     3904.77     3783.20     59.90 o 
   2   4   6     2181.69     2192.12     59.73 o 
   3   4   6      441.98      428.89     17.07 o 
   4   4   6      246.50      220.13     20.37 o 
   5   4   6     1237.07     1241.16     48.61 o 
   6   4   6      568.58      520.87     45.14 o 
  -9   5   6       73.98        5.26     15.75 o 
  -8   5   6      119.67      107.35     18.85 o 
  -7   5   6      921.93      920.87     40.57 o 
  -6   5   6     7582.56     7791.60    102.88 o 
  -5   5   6     2001.78     2012.04     35.70 o 
  -4   5   6      865.81      837.39     20.37 o 
  -3   5   6       74.32       93.85      7.67 o 
  -2   5   6     8816.62     9083.55    103.28 o 
  -1   5   6     6415.31     6219.09    248.65 o 
   0   5   6     1628.36     1601.48     56.63 o 
   1   5   6      387.26      406.32     29.90 o 
   2   5   6      741.52      775.56     43.23 o 
   3   5   6     1653.10     1658.16     65.33 o 
   4   5   6     1332.36     1270.29     61.37 o 
   5   5   6      295.04      293.49     22.50 o 
   6   5   6       80.61       57.47     20.07 o 
  -9   6   6       50.06       48.59     18.98 o 
  -8   6   6      701.47      733.93     35.04 o 
  -7   6   6      361.56      366.31     22.21 o 
  -6   6   6      443.56      477.31     23.66 o 
  -5   6   6      306.94      324.34     10.73 o 
  -4   6   6     1921.70     1905.59     33.12 o 
  -3   6   6      520.89      530.58     17.16 o 
  -2   6   6      768.75      729.42     19.68 o 
  -1   6   6       63.91       52.31      8.04 o 
   0   6   6     1782.80     1780.84     40.48 o 
   1   6   6      276.06      269.82     15.84 o 
   2   6   6      956.55      957.47     49.44 o 
   3   6   6      306.72      294.77     16.83 o 
   4   6   6       37.31       33.31     11.55 o 
   5   6   6      357.24      360.12     25.33 o 
   6   6   6      112.73       96.46     22.18 o 
  -9   7   6       81.94       94.39     23.32 o 
  -8   7   6       38.56       41.26     14.31 o 
  -7   7   6        5.50       -0.49     13.59 o 
  -6   7   6       46.33       57.96     22.13 o 
  -5   7   6      295.78      260.67     15.35 o 
  -4   7   6       48.79       38.36      6.71 o 
  -3   7   6      301.34      272.43     13.03 o 
  -2   7   6        0.83        1.17      5.16 o 
  -1   7   6      137.75      140.64     11.32 o 
   0   7   6      574.39      576.54     23.08 o 
   1   7   6        8.16       17.98     10.98 o 
   2   7   6       36.48       44.06     10.99 o 
   3   7   6      239.75      218.49     28.97 o 
   4   7   6      124.06       91.61     21.04 o 
   5   7   6        2.57       -2.75     10.97 o 
  -9   8   6      204.69      148.03     29.29 o 
  -8   8   6      768.47      755.90     49.58 o 
  -7   8   6      280.45      303.61     22.46 o 
  -6   8   6       43.36       48.28     11.18 o 
  -5   8   6      324.06      309.18     19.15 o 
  -4   8   6     1229.89     1204.63     28.18 o 
  -3   8   6     1760.73     1794.16     34.73 o 
  -2   8   6      664.51      641.41     20.13 o 
  -1   8   6      532.39      472.38     17.25 o 
   0   8   6      123.89      114.13      9.18 o 
   1   8   6     1255.94     1290.54     36.68 o 
   2   8   6      497.34      553.33     23.91 o 
   3   8   6      453.15      474.71     39.85 o 
   4   8   6        7.87       -3.66     14.72 o 
   5   8   6      274.88      258.78     23.24 o 
  -8   9   6       19.62       -1.69     16.46 o 
  -7   9   6      433.82      410.69     26.30 o 
  -6   9   6     1633.66     1569.64    127.60 o 
  -5   9   6     1472.95     1426.33     69.00 o 
  -4   9   6      594.35      579.48     20.51 o 
  -3   9   6      673.56      672.98     31.98 o 
  -2   9   6     2812.73     2807.77     45.99 o 
  -1   9   6     5338.50     5437.86     66.96 o 
   0   9   6      561.09      559.97     18.84 o 
   1   9   6      778.35      752.05     21.49 o 
   2   9   6      375.27      378.47     21.67 o 
   3   9   6     1612.77     1638.50     73.32 o 
   4   9   6      488.98      525.42     45.94 o 
   5   9   6      532.19      489.25     53.24 o 
  -8  10   6      674.87      601.03     44.93 o 
  -7  10   6      194.47      186.74     19.53 o 
  -6  10   6       62.45       65.64     18.80 o 
  -5  10   6       53.79       58.37     11.68 o 
  -4  10   6     1543.94     1550.42     46.84 o 
  -3  10   6      725.19      745.47     24.07 o 
  -2  10   6      174.52      172.75     12.69 o 
  -1  10   6        6.56        7.28      7.92 o 
   0  10   6     2370.70     2407.95     45.45 o 
   1  10   6      984.44      937.69     33.15 o 
   2  10   6     1315.98     1251.72     62.28 o 
   3  10   6      294.88      285.58     33.34 o 
   4  10   6      109.33       91.27     21.92 o 
   5  10   6      330.90      343.21     38.32 o 
  -8  11   6        7.22       -6.75     16.69 o 
  -7  11   6       84.24       73.18     20.91 o 
  -6  11   6      470.41      440.58     28.08 o 
  -5  11   6       35.27       33.10     10.25 o 
  -4  11   6        2.92        3.14      7.18 o 
  -3  11   6        2.38       -5.15      7.09 o 
  -2  11   6      297.15      289.32     16.43 o 
  -1  11   6      320.99      306.22     16.10 o 
   0  11   6       65.45       35.04      9.73 o 
   1  11   6        9.56       12.85     12.99 o 
   2  11   6      232.76      214.27     29.70 o 
   3  11   6       96.82      172.46     29.29 o 
   4  11   6       88.87       95.52     23.34 o 
  -7  12   6      120.83       95.00     23.93 o 
  -6  12   6        8.03       28.79     27.00 o 
  -5  12   6      483.80      416.82     38.55 o 
  -4  12   6      298.38      307.48     21.84 o 
  -3  12   6        5.28       -4.09      9.49 o 
  -2  12   6       20.63       20.60     17.17 o 
  -1  12   6      256.73      269.79     19.74 o 
   0  12   6      186.88      179.67     16.81 o 
   1  12   6      162.77      154.35     22.96 o 
   2  12   6      127.23      115.17     24.09 o 
   3  12   6        8.68        9.33     17.98 o 
   4  12   6        2.12       37.97     22.72 o 
  -6  13   6      437.19      497.00     43.90 o 
  -5  13   6      580.12      585.10     54.16 o 
  -4  13   6      131.68      121.96     16.17 o 
  -3  13   6        4.09       21.29     12.37 o 
  -2  13   6      600.80      727.41     26.57 o 
  -1  13   6      833.68      882.39     36.36 o 
   0  13   6      518.39      508.48     27.82 o 
   1  13   6       30.74       25.37     10.01 o 
   2  13   6      189.51      181.52     31.36 o 
   3  13   6      265.88      230.25     32.84 o 
  -5  14   6      294.56      336.46     27.69 o 
  -4  14   6     1378.43     1351.49     70.46 o 
  -3  14   6      893.23      949.84     35.70 o 
  -2  14   6      184.63      199.67     44.29 o 
  -1  14   6       42.38       35.77     21.31 o 
   0  14   6      210.87      203.65     22.74 o 
   1  14   6     1155.42     1246.56     98.29 o 
   2  14   6      462.70      477.87     45.95 o 
  -4  15   6       45.66       49.52     21.45 o 
  -3  15   6       79.80       90.95     26.67 o 
  -2  15   6      494.70      588.61     47.08 o 
  -1  15   6      119.38      127.01     17.21 o 
   0  15   6      160.83      164.51     27.07 o 
   1  15   6       31.55       14.84     18.40 o 
  -3  16   6        8.80       37.19     24.00 o 
  -2  16   6       15.19       15.87     13.82 o 
  -1  16   6       27.21       15.17     17.92 o 
   0  16   6       15.66        3.68     18.38 o 
  -2  17   6       15.31       23.69     15.31 o 
  -1  17   6       55.19       47.74     38.15 o 
   0  17   6       25.57       44.51     26.66 o 
  -2  18   6      204.97      270.43     37.98 o 
 -10   1   7      450.23      470.33     42.07 o 
  -9   1   7      603.50      560.51     40.47 o 
  -8   1   7        4.14       15.05      7.73 o 
  -7   1   7       11.88        8.93      5.90 o 
  -6   1   7     1305.38     1319.93     20.70 o 
  -5   1   7     1999.69     1969.30     33.44 o 
  -4   1   7     3183.78     3520.01     80.78 o 
  -3   1   7     3135.67     3430.19     52.19 o 
  -2   1   7     1025.54     1042.66     48.13 o 
  -1   1   7     1253.43     1232.13     19.91 o 
   0   1   7     1513.28     1473.80     29.79 o 
   1   1   7      291.49      293.41     12.32 o 
   2   1   7        9.08       19.46      5.16 o 
   3   1   7       34.08       41.96      6.80 o 
   4   1   7      382.27      381.96     18.76 o 
   5   1   7      677.32      676.50     33.62 o 
   6   1   7      125.23      131.73     19.72 o 
 -10   2   7       88.56       76.79     22.03 o 
  -9   2   7      351.16      405.12     26.18 o 
  -8   2   7     1816.44     1756.42     40.92 o 
  -7   2   7     1719.21     1832.03     30.94 o 
  -6   2   7      955.02      956.08     17.33 o 
  -5   2   7      213.51      226.77      8.16 o 
  -4   2   7     1705.65     1720.33     39.15 o 
  -3   2   7     5789.31     5758.69     53.13 o 
  -2   2   7     3143.13     2997.15     49.29 o 
  -1   2   7     4170.05     4177.89     44.25 o 
   0   2   7       36.16       17.20      5.92 o 
   1   2   7     1288.38     1167.18     25.47 o 
   2   2   7     5709.37     5932.80     69.78 o 
   3   2   7     1623.60     1661.78     30.14 o 
   4   2   7      308.30      301.52     20.62 o 
   5   2   7       28.23       10.89     15.07 o 
   6   2   7      590.62      503.46     43.55 o 
 -10   3   7      811.37      795.00     52.31 o 
  -9   3   7      662.78      637.77     32.94 o 
  -8   3   7      622.69      620.73     34.38 o 
  -7   3   7        0.95        8.11      5.32 o 
  -6   3   7      913.29      934.48     20.50 o 
  -5   3   7     5265.13     5227.96     45.26 o 
  -4   3   7     2443.94     2376.87     35.79 o 
  -3   3   7        5.76       14.05      7.91 o 
  -2   3   7      376.25      381.12     16.77 o 
  -1   3   7     2270.34     2053.20     56.53 o 
   0   3   7     4825.31     4697.31     69.92 o 
   1   3   7     2009.99     2015.94     43.64 o 
   2   3   7      478.93      459.09     17.38 o 
   3   3   7     1498.48     1458.82     32.54 o 
   4   3   7      837.72      808.35     60.84 o 
   5   3   7      222.17      199.51     28.37 o 
   6   3   7      408.75      313.98     37.15 o 
 -10   4   7       28.30       25.69     15.17 o 
  -9   4   7       12.40       40.68     24.35 o 
  -8   4   7      318.44      270.50     20.72 o 
  -7   4   7      200.74      213.02     11.17 o 
  -6   4   7        5.91       14.61      5.73 o 
  -5   4   7      178.37      220.01      9.32 o 
  -4   4   7      152.98      144.69      9.18 o 
  -3   4   7      857.06      845.45     23.69 o 
  -2   4   7      333.18      332.28     24.76 o 
  -1   4   7      382.89      366.04     17.40 o 
   0   4   7      143.35      140.88     12.07 o 
   1   4   7      236.84      207.79     14.69 o 
   2   4   7      759.38      739.77     40.06 o 
   3   4   7       87.13       98.97     10.10 o 
   4   4   7      240.00      205.44     19.01 o 
   5   4   7       35.45       44.10     18.58 o 
   6   4   7       39.48       14.66     17.77 o 
  -9   5   7       17.25        9.78     11.92 o 
  -8   5   7      459.24      399.36     34.42 o 
  -7   5   7      246.92      248.28     15.06 o 
  -6   5   7      616.97      594.08     16.71 o 
  -5   5   7        6.81       12.24      4.31 o 
  -4   5   7     1388.77     1350.59     27.66 o 
  -3   5   7        7.84       15.76      5.30 o 
  -2   5   7      592.99      575.36     24.08 o 
  -1   5   7        1.88       -3.27     11.51 o 
   0   5   7       77.46      102.86     18.04 o 
   1   5   7      540.06      525.79     22.48 o 
   2   5   7       25.11       37.78      8.70 o 
   3   5   7      109.52       98.68     14.22 o 
   4   5   7        7.48       13.91      9.19 o 
   5   5   7       73.26       76.00     19.57 o 
  -9   6   7        1.19      -14.31     18.31 o 
  -8   6   7      682.33      705.21     33.79 o 
  -7   6   7     1165.01     1144.49     31.48 o 
  -6   6   7       72.17       85.72     20.63 o 
  -5   6   7      449.63      518.67     18.91 o 
  -4   6   7      231.01      207.78     11.61 o 
  -3   6   7     2912.09     2852.33     43.34 o 
  -2   6   7     2550.63     2476.17     40.05 o 
  -1   6   7     1415.47     1413.81     36.44 o 
   0   6   7       24.18       15.80     12.43 o 
   1   6   7     1182.31     1281.63     56.34 o 
   2   6   7     1531.79     1579.64     66.40 o 
   3   6   7     1466.98     1549.44     67.34 o 
   4   6   7      195.03      156.61     17.57 o 
   5   6   7      117.19       81.12     15.31 o 
  -9   7   7      538.55      484.11     42.55 o 
  -8   7   7      101.86       87.41     14.43 o 
  -7   7   7       42.39       59.42     12.14 o 
  -6   7   7      805.45      800.58     31.38 o 
  -5   7   7     2266.91     2166.93     38.17 o 
  -4   7   7     2504.19     2442.42     41.45 o 
  -3   7   7       30.46       18.31      6.06 o 
  -2   7   7     1111.74     1108.05     29.42 o 
  -1   7   7     7443.69     7480.37    168.11 o 
   0   7   7     2538.68     2553.74     52.63 o 
   1   7   7     1698.84     1611.95     53.32 o 
   2   7   7      107.01       95.44     16.51 o 
   3   7   7      273.04      282.52     32.60 o 
   4   7   7      678.08      663.10     32.90 o 
   5   7   7     1325.16     1216.16     57.21 o 
  -9   8   7       87.88       53.81     20.34 o 
  -8   8   7      817.53      783.15     34.20 o 
  -7   8   7      672.23      626.69     29.75 o 
  -6   8   7      736.10      731.05     54.27 o 
  -5   8   7       24.57       25.73      6.50 o 
  -4   8   7       92.38      107.88      9.91 o 
  -3   8   7     2224.84     2205.11     40.29 o 
  -2   8   7      740.74      706.12     22.47 o 
  -1   8   7       14.53       18.41      6.30 o 
   0   8   7     2398.36     2392.49     53.39 o 
   1   8   7     2852.28     2708.01     56.36 o 
   2   8   7      739.18      757.99     28.76 o 
   3   8   7      304.72      368.83     36.35 o 
   4   8   7       21.64        1.29     15.55 o 
   5   8   7      109.34      134.06     19.49 o 
  -9   9   7       90.85       77.88     22.28 o 
  -8   9   7        0.35        2.38      9.65 o 
  -7   9   7       54.37       61.30     13.81 o 
  -6   9   7      167.94      191.35     22.60 o 
  -5   9   7      187.26      182.23     16.97 o 
  -4   9   7      194.98      183.71     12.58 o 
  -3   9   7        2.79        6.82      6.29 o 
  -2   9   7       17.65        3.13      6.41 o 
  -1   9   7       49.30       42.13      7.66 o 
   0   9   7       99.66      104.27     12.42 o 
   1   9   7      215.76      220.13     17.64 o 
   2   9   7      267.81      225.64     21.37 o 
   3   9   7      119.79      142.89     26.39 o 
   4   9   7        6.59       -0.36     17.06 o 
   5   9   7       20.80       40.37     14.23 o 
  -8  10   7       24.76       33.87     18.84 o 
  -7  10   7      499.04      451.67     42.71 o 
  -6  10   7     1012.21      958.64     37.11 o 
  -5  10   7       45.64       58.00     25.66 o 
  -4  10   7        6.05       10.81      7.00 o 
  -3  10   7       60.54       72.22     10.24 o 
  -2  10   7      377.49      376.49     17.81 o 
  -1  10   7      579.18      559.01     20.71 o 
   0  10   7      160.39      142.66     11.80 o 
   1  10   7       31.62       25.06     22.28 o 
   2  10   7      413.81      416.82     39.34 o 
   3  10   7      104.02      117.45     24.35 o 
   4  10   7       93.50       82.45     23.49 o 
  -8  11   7       65.41       37.16     19.98 o 
  -7  11   7        9.97       36.46     14.64 o 
  -6  11   7      347.32      336.58     24.24 o 
  -5  11   7     3497.71     3355.97     71.88 o 
  -4  11   7      457.43      507.56     21.34 o 
  -3  11   7     1170.37     1212.81     32.68 o 
  -2  11   7        7.78       18.67      7.74 o 
  -1  11   7      551.39      556.83     21.97 o 
   0  11   7     1099.98     1118.94     39.13 o 
   1  11   7      248.52      277.71     28.71 o 
   2  11   7      112.38       89.72     24.07 o 
   3  11   7       79.88       57.39     22.88 o 
   4  11   7      720.49      767.13     56.36 o 
  -7  12   7      272.81      278.67     25.42 o 
  -6  12   7       14.12       21.72     19.34 o 
  -5  12   7       30.14       22.45     11.70 o 
  -4  12   7      472.82      518.36     22.52 o 
  -3  12   7     1266.69     1344.92     36.54 o 
  -2  12   7     1540.97     1685.27     39.57 o 
  -1  12   7      490.21      525.55     22.48 o 
   0  12   7       40.38       49.50     11.82 o 
   1  12   7      517.72      541.17     29.05 o 
   2  12   7      764.10      874.02     58.87 o 
   3  12   7      426.05      492.19     45.05 o 
  -6  13   7       79.76      111.01     18.06 o 
  -5  13   7      326.84      353.35     25.83 o 
  -4  13   7       91.89       95.42     15.54 o 
  -3  13   7       26.24       38.11      9.40 o 
  -2  13   7      313.83      305.36     18.78 o 
  -1  13   7      528.23      626.17     40.14 o 
   0  13   7      394.83      457.30     27.26 o 
   1  13   7       15.70      -11.79     11.79 o 
   2  13   7       38.31       45.69     22.44 o 
  -6  14   7       31.97       31.99     23.88 o 
  -5  14   7        3.33        8.16     22.26 o 
  -4  14   7      278.86      272.97     23.27 o 
  -3  14   7       43.33       46.37     10.35 o 
  -2  14   7      242.74      263.79     22.20 o 
  -1  14   7       13.04       22.38     11.65 o 
   0  14   7       63.81       45.77     12.67 o 
   1  14   7       16.72       47.94     21.18 o 
   2  14   7       79.82       89.82     27.03 o 
  -5  15   7      489.86      443.58     46.11 o 
  -4  15   7      222.49      269.46     37.65 o 
  -3  15   7       73.05       80.12     14.48 o 
  -2  15   7        0.92       14.91     11.56 o 
  -1  15   7      425.73      487.56     30.32 o 
   0  15   7      190.17      206.58     20.53 o 
   1  15   7      203.89      264.13     36.43 o 
  -2  16   7      211.11      184.46     30.05 o 
  -1  16   7      305.55      327.41     26.52 o 
   0  16   7        4.64       -4.11     14.68 o 
  -2  17   7       83.74       62.60     23.17 o 
  -9   0   8      253.87      279.20     32.19 o 
  -8   0   8        6.61       12.14     13.44 o 
  -7   0   8      606.61      616.75     63.96 o 
  -6   0   8      587.56      628.36     39.49 o 
  -5   0   8      478.33      514.96     31.17 o 
  -4   0   8      240.72      225.73     18.21 o 
  -3   0   8     1894.37     1899.52     54.53 o 
  -2   0   8     6588.52     6575.41    121.23 o 
  -1   0   8     5923.37     5793.61    113.79 o 
   0   0   8      435.74      411.43     22.48 o 
   1   0   8      292.25      307.29     16.10 o 
   2   0   8     2101.98     2185.86     48.04 o 
   3   0   8     3154.90     3178.58     99.38 o 
   4   0   8     1608.88     1540.98     67.36 o 
   5   0   8      336.05      287.10     33.64 o 
  -9   1   8      463.89      425.38     26.07 o 
  -8   1   8      996.76     1044.59     30.48 o 
  -7   1   8      659.62      671.29     18.89 o 
  -6   1   8        9.04        9.38      5.22 o 
  -5   1   8     2634.74     2700.00     33.34 o 
  -4   1   8     2817.85     2737.23     47.52 o 
  -3   1   8      984.90      916.08     26.04 o 
  -2   1   8     2134.03     2120.06     42.71 o 
  -1   1   8     1517.31     1473.48     30.57 o 
   0   1   8     1324.45     1315.75     25.74 o 
   1   1   8     2334.89     2324.99     32.63 o 
   2   1   8      777.30      843.34     20.73 o 
   3   1   8      175.64      173.00     11.34 o 
   4   1   8       61.70      113.02     15.30 o 
   5   1   8      372.79      381.58     26.94 o 
  -9   2   8       44.59       70.76     13.66 o 
  -8   2   8      178.11      167.39     13.66 o 
  -7   2   8      149.84      164.43     10.36 o 
  -6   2   8     3505.37     3590.57     50.41 o 
  -5   2   8       30.91       37.05      4.53 o 
  -4   2   8      302.66      342.13     11.06 o 
  -3   2   8       15.44       16.51      2.75 o 
  -2   2   8      233.21      233.13     14.26 o 
  -1   2   8       10.64       15.74      6.11 o 
   0   2   8      761.87      749.14     29.41 o 
   1   2   8      145.06      168.22     11.05 o 
   2   2   8       44.05       52.50      7.93 o 
   3   2   8        1.54        8.92      6.88 o 
   4   2   8        3.66        3.85      9.06 o 
   5   2   8        0.33        2.67     15.59 o 
  -9   3   8      318.00      306.24     35.29 o 
  -8   3   8      561.16      522.50     47.67 o 
  -7   3   8      123.58      142.37     12.44 o 
  -6   3   8      193.54      186.58     11.53 o 
  -5   3   8     1102.48     1100.96     20.55 o 
  -4   3   8      734.31      729.20     17.69 o 
  -3   3   8      459.61      384.94     13.17 o 
  -2   3   8      310.16      320.26     16.82 o 
  -1   3   8       17.16       22.00      6.98 o 
   0   3   8      695.88      658.25     25.19 o 
   1   3   8      804.08      813.52     22.96 o 
   2   3   8      493.73      456.05     18.35 o 
   3   3   8      159.89      140.61     11.75 o 
   4   3   8        3.38       -7.74     11.18 o 
   5   3   8      114.87       70.49     21.17 o 
  -9   4   8       30.03       51.00     21.47 o 
  -8   4   8       62.45       74.53     14.26 o 
  -7   4   8     2351.67     2330.46     37.58 o 
  -6   4   8     2938.57     3016.27     34.41 o 
  -5   4   8     2601.19     2685.30     34.50 o 
  -4   4   8       23.10       20.22      7.38 o 
  -3   4   8      200.34      183.67     19.10 o 
  -2   4   8     2527.08     2399.40     71.13 o 
  -1   4   8     2712.59     2641.45     67.85 o 
   0   4   8     3472.97     3407.81     60.94 o 
   1   4   8        0.37        0.87      7.15 o 
   2   4   8      880.22      864.50     25.39 o 
   3   4   8      894.28      866.61     35.96 o 
   4   4   8     1100.34      956.00     65.56 o 
   5   4   8        7.55       17.67     14.71 o 
  -9   5   8     1477.91     1474.04     75.04 o 
  -8   5   8      527.69      529.31     28.34 o 
  -7   5   8      424.49      401.04     18.08 o 
  -6   5   8        2.15       -3.02      5.27 o 
  -5   5   8     2707.00     2623.64     41.97 o 
  -4   5   8     3362.87     3346.25     48.46 o 
  -3   5   8     3272.10     3181.51     46.91 o 
  -2   5   8      229.19      210.02     22.46 o 
  -1   5   8       76.54       69.01     14.50 o 
   0   5   8     3092.95     3003.39     57.78 o 
   1   5   8     1374.18     1403.62     39.24 o 
   2   5   8      272.09      275.31     18.34 o 
   3   5   8      498.74      442.20     40.67 o 
   4   5   8      483.70      442.16     56.31 o 
   5   5   8      969.61      808.36     54.46 o 
  -9   6   8       73.74       85.56     30.34 o 
  -8   6   8       73.62       80.76     10.73 o 
  -7   6   8      370.76      392.93     18.61 o 
  -6   6   8      425.35      418.16     17.40 o 
  -5   6   8      293.94      286.26     14.32 o 
  -4   6   8       21.04       22.18      6.07 o 
  -3   6   8      368.31      381.42     15.93 o 
  -2   6   8     1600.92     1506.53     39.55 o 
  -1   6   8     2161.18     2161.13     73.12 o 
   0   6   8       71.20       66.35     17.09 o 
   1   6   8        5.04       23.51     17.34 o 
   2   6   8      453.82      451.24     38.06 o 
   3   6   8      371.67      300.04     34.26 o 
   4   6   8      228.27      199.79     19.68 o 
   5   6   8      178.09      145.29     26.91 o 
  -8   7   8        3.76        1.92      8.19 o 
  -7   7   8        1.51        4.15      7.22 o 
  -6   7   8      126.47      134.74     14.74 o 
  -5   7   8        2.52       -1.21      6.37 o 
  -4   7   8       59.09       51.25      7.98 o 
  -3   7   8      940.28      908.53     25.37 o 
  -2   7   8       41.53       34.08     10.45 o 
  -1   7   8        9.53        7.50      8.09 o 
   0   7   8      667.96      612.93     26.34 o 
   1   7   8       77.14       89.85     12.46 o 
   2   7   8        1.93       -4.12      7.57 o 
   3   7   8        8.89       18.83     17.80 o 
   4   7   8        5.81        2.97     11.36 o 
   5   7   8       20.32       10.84     11.94 o 
  -8   8   8       80.78       44.07     21.17 o 
  -7   8   8      319.20      319.57     23.04 o 
  -6   8   8      683.17      722.91     31.38 o 
  -5   8   8      678.30      692.46     22.81 o 
  -4   8   8      509.61      460.49     18.67 o 
  -3   8   8       35.75       23.25      8.46 o 
  -2   8   8     2004.71     1944.33     57.51 o 
  -1   8   8     1152.15     1150.04     35.57 o 
   0   8   8      912.25      874.95     32.11 o 
   1   8   8       47.96       46.00     10.86 o 
   2   8   8      231.10      222.07     17.32 o 
   3   8   8      376.05      363.83     39.70 o 
   4   8   8      221.19      213.13     21.23 o 
   5   8   8      107.94       99.95     26.51 o 
  -8   9   8      931.24      882.06     60.75 o 
  -7   9   8      461.55      462.67     40.95 o 
  -6   9   8       68.24       60.92     27.26 o 
  -5   9   8      867.85      864.09     32.21 o 
  -4   9   8     3133.22     2976.97     50.91 o 
  -3   9   8      317.24      342.42     17.13 o 
  -2   9   8      271.27      254.29     14.91 o 
  -1   9   8       19.08       23.96      7.16 o 
   0   9   8     2802.39     2822.63     47.77 o 
   1   9   8      765.00      767.62     31.05 o 
   2   9   8     1184.76     1291.84     66.55 o 
   3   9   8       54.61       49.12     19.95 o 
   4   9   8       76.52      149.38     29.27 o 
  -8  10   8        3.52       10.84     17.70 o 
  -7  10   8      745.72      749.81     45.63 o 
  -6  10   8      798.25      800.01     37.80 o 
  -5  10   8      241.04      249.40     20.40 o 
  -4  10   8        3.96        8.57      7.42 o 
  -3  10   8      375.67      405.49     19.15 o 
  -2  10   8     1135.94     1172.57     31.35 o 
  -1  10   8     1374.47     1423.34     34.20 o 
   0  10   8      329.61      337.05     16.92 o 
   1  10   8        0.38        8.52      8.96 o 
   2  10   8      578.52      588.77     47.37 o 
   3  10   8      679.47      780.51     56.33 o 
   4  10   8      158.84      146.63     28.74 o 
  -8  11   8        2.11        1.86     18.66 o 
  -7  11   8        0.53       17.92     12.01 o 
  -6  11   8       11.43       23.65     13.19 o 
  -5  11   8      330.93      343.64     50.94 o 
  -4  11   8      158.09      140.46     13.26 o 
  -3  11   8      163.69      206.47     15.11 o 
  -2  11   8        2.37        4.37      7.45 o 
  -1  11   8       94.67      110.42     13.23 o 
   0  11   8      477.31      507.34     49.06 o 
   1  11   8        5.32       13.51     10.92 o 
   2  11   8        3.54       21.34     16.01 o 
   3  11   8       14.68        7.63     20.37 o 
  -6  12   8      197.32      219.37     20.68 o 
  -5  12   8       96.61      125.01     18.67 o 
  -4  12   8      253.50      223.86     16.31 o 
  -3  12   8       10.89        8.47      8.27 o 
  -2  12   8       59.60       43.28     13.59 o 
  -1  12   8      309.25      338.50     49.42 o 
   0  12   8       60.44       74.68     15.68 o 
   1  12   8      503.63      528.32     28.35 o 
   2  12   8       22.86       24.79     18.36 o 
  -6  13   8        6.24        9.28     12.02 o 
  -5  13   8       18.19       34.52     12.91 o 
  -4  13   8      983.71     1084.76     42.34 o 
  -3  13   8      637.87      673.02     26.90 o 
  -2  13   8      113.08      123.66     13.40 o 
  -1  13   8       68.38       77.25     14.79 o 
   0  13   8      313.38      331.33     23.98 o 
   1  13   8      304.04      334.85     40.95 o 
   2  13   8      431.64      440.63     44.61 o 
  -5  14   8        7.65       24.13     14.05 o 
  -4  14   8      229.46      212.32     23.48 o 
  -3  14   8      233.35      274.16     19.34 o 
  -2  14   8      746.84      789.15     36.85 o 
  -1  14   8      336.11      361.59     30.57 o 
   0  14   8      164.77      150.36     18.30 o 
   1  14   8       16.50       -4.03     18.10 o 
  -5  15   8      641.35      678.26     55.94 o 
  -4  15   8      212.57      231.64     23.21 o 
  -3  15   8       72.67       79.34     15.25 o 
  -2  15   8       99.01       80.15     16.05 o 
  -1  15   8      133.28      137.75     20.23 o 
   0  15   8       44.57       67.51     15.33 o 
  -3  16   8       55.00       81.51     24.30 o 
  -2  16   8       33.77       37.04     16.31 o 
  -1  16   8       10.27        7.60     13.46 o 
   0  16   8        0.86      -13.07     16.17 o 
  -9   1   9      583.58      547.43     44.17 o 
  -8   1   9      835.59      794.23     33.61 o 
  -7   1   9      894.88      928.03     26.38 o 
  -6   1   9      572.60      581.59     20.10 o 
  -5   1   9       33.04       51.59      9.57 o 
  -4   1   9      810.74      781.22     37.81 o 
  -3   1   9     2715.10     2568.85     52.13 o 
  -2   1   9      514.54      454.82     20.81 o 
  -1   1   9      471.06      441.95     19.45 o 
   0   1   9       27.42       31.51      5.80 o 
   1   1   9      539.34      512.25     18.56 o 
   2   1   9      978.29     1041.83     24.05 o 
   3   1   9      711.55      697.30     21.97 o 
   4   1   9       23.95       18.69     14.88 o 
   5   1   9       70.42       28.80     18.87 o 
 -10   2   9      646.87      638.90     50.80 o 
  -9   2   9      410.87      377.58     38.79 o 
  -8   2   9      187.46      184.86     17.97 o 
  -7   2   9       62.11       70.37      9.44 o 
  -6   2   9     3267.38     3209.94     55.72 o 
  -5   2   9     1318.63     1333.90     33.55 o 
  -4   2   9     4091.60     4038.57     89.94 o 
  -3   2   9      648.13      682.01     26.32 o 
  -2   2   9     1631.00     1677.27     39.49 o 
  -1   2   9     2184.08     2090.16     32.30 o 
   0   2   9     2788.64     2786.52     42.18 o 
   1   2   9      793.47      806.76     23.43 o 
   2   2   9        6.88        5.49      6.62 o 
   3   2   9      912.40      887.65     27.71 o 
   4   2   9      584.03      546.37     41.70 o 
   5   2   9      449.79      404.16     38.81 o 
  -9   3   9       76.57       43.18     20.85 o 
  -8   3   9     2096.45     2095.54     83.76 o 
  -7   3   9     1225.30     1318.30     32.20 o 
  -6   3   9        8.90       15.96      4.89 o 
  -5   3   9        1.31        8.34      5.52 o 
  -4   3   9     2618.52     2588.17     52.21 o 
  -3   3   9     3206.36     3134.83     56.68 o 
  -2   3   9     2539.32     2577.39     51.23 o 
  -1   3   9      359.57      406.85     23.45 o 
   0   3   9      388.10      384.23     15.58 o 
   1   3   9     1225.76     1236.41     30.76 o 
   2   3   9     1060.91     1026.88     44.93 o 
   3   3   9      925.98      871.71     27.70 o 
   4   3   9      205.71      248.56     20.72 o 
   5   3   9        8.02       26.02     18.25 o 
  -9   4   9       69.23       63.29     23.92 o 
  -8   4   9       59.90       99.62     25.46 o 
  -7   4   9      371.84      377.90     17.62 o 
  -6   4   9       24.10       39.28      6.18 o 
  -5   4   9      522.39      540.08     18.59 o 
  -4   4   9      121.05      127.18     10.35 o 
  -3   4   9      180.78      170.79     20.54 o 
  -2   4   9      426.21      389.74     20.12 o 
  -1   4   9     1615.66     1574.61     40.72 o 
   0   4   9      181.13      191.56     15.66 o 
   1   4   9      482.45      427.35     21.27 o 
   2   4   9       18.48       22.90      7.24 o 
   3   4   9      557.56      559.83     28.55 o 
   4   4   9       51.17       51.82     12.78 o 
   5   4   9      127.58       93.43     22.29 o 
  -9   5   9       19.26       40.65     20.63 o 
  -8   5   9      116.37       99.37     21.02 o 
  -7   5   9       68.47       76.73     13.09 o 
  -6   5   9       80.66       83.96      7.56 o 
  -5   5   9        9.46       13.39      6.41 o 
  -4   5   9      315.79      290.08     17.66 o 
  -3   5   9      332.73      335.56     20.27 o 
  -2   5   9      733.48      667.68     39.45 o 
  -1   5   9     1102.97     1024.79     50.25 o 
   0   5   9      464.51      447.37     23.20 o 
   1   5   9      185.92      163.32     15.79 o 
   2   5   9      332.96      312.43     16.60 o 
   3   5   9       95.28      103.00     15.13 o 
   4   5   9      133.43      120.03     22.80 o 
   5   5   9      130.35       62.25     19.55 o 
  -9   6   9      138.24      119.62     29.24 o 
  -8   6   9      216.90      237.66     20.53 o 
  -7   6   9        1.33        8.77     10.09 o 
  -6   6   9      530.78      554.09     20.59 o 
  -5   6   9     1525.78     1466.63     32.72 o 
  -4   6   9      847.44      901.88     25.45 o 
  -3   6   9       33.53       23.06      6.60 o 
  -2   6   9      621.18      560.69     29.94 o 
  -1   6   9     2859.64     2842.37     87.27 o 
   0   6   9     1282.99     1218.01     58.01 o 
   1   6   9     1045.67     1084.17     56.25 o 
   2   6   9       90.31      110.91     24.37 o 
   3   6   9      655.91      634.61     90.99 o 
   4   6   9      474.09      460.08     53.86 o 
  -8   7   9     1104.35     1154.52     66.79 o 
  -7   7   9     1100.32     1135.26     40.73 o 
  -6   7   9      694.42      668.85     30.33 o 
  -5   7   9        5.40       13.69      6.78 o 
  -4   7   9      665.52      610.96     21.64 o 
  -3   7   9     1430.27     1420.12     33.02 o 
  -2   7   9      502.00      473.90     23.73 o 
  -1   7   9      129.93      145.82     14.74 o 
   0   7   9      217.06      202.83     16.73 o 
   1   7   9      813.27      806.74     32.05 o 
   2   7   9     1805.18     1711.46     47.08 o 
   3   7   9      424.71      407.16     26.30 o 
   4   7   9       11.05        9.70     10.92 o 
  -8   8   9       14.36       13.14     11.33 o 
  -7   8   9      241.37      243.56     20.80 o 
  -6   8   9     1102.37     1061.13     53.09 o 
  -5   8   9     1249.97     1191.68     40.92 o 
  -4   8   9      195.86      217.98     14.20 o 
  -3   8   9      913.13      847.60     26.31 o 
  -2   8   9      946.61      931.06     27.30 o 
  -1   8   9     1581.04     1559.45     58.06 o 
   0   8   9      386.32      416.55     23.20 o 
   1   8   9      265.33      282.92     20.37 o 
   2   8   9       27.84       37.28     20.89 o 
   3   8   9      232.41      254.59     33.90 o 
   4   8   9      460.06      465.47     84.86 o 
  -8   9   9      138.66      171.23     23.30 o 
  -7   9   9        0.15        9.95     10.78 o 
  -6   9   9       57.71       59.96     13.15 o 
  -5   9   9      336.82      287.91     27.82 o 
  -4   9   9      231.68      240.78     15.38 o 
  -3   9   9      476.93      428.59     24.45 o 
  -2   9   9      195.07      188.36     14.61 o 
  -1   9   9       10.75       12.52      8.53 o 
   0   9   9       81.84       91.17     13.44 o 
   1   9   9       10.72       16.78      9.71 o 
   2   9   9       24.41       24.18     16.26 o 
   3   9   9        0.04        4.10     17.54 o 
   4   9   9       10.23       -3.31     15.50 o 
  -8  10   9       22.19       -5.12     15.69 o 
  -7  10   9       13.48       17.92     11.26 o 
  -6  10   9      192.32      175.03     18.96 o 
  -5  10   9      500.41      465.21     26.34 o 
  -4  10   9      581.87      603.54     24.05 o 
  -3  10   9      238.62      221.36     15.36 o 
  -2  10   9        0.19        9.76      9.49 o 
  -1  10   9      443.48      442.36     19.77 o 
   0  10   9      745.11      701.87     31.62 o 
   1  10   9      126.42      132.51     43.11 o 
   2  10   9        1.01       -8.33     16.89 o 
   3  10   9        2.85       16.95     19.44 o 
  -7  11   9      551.49      584.44     33.13 o 
  -6  11   9      246.84      271.21     23.60 o 
  -5  11   9       22.71       43.88     13.22 o 
  -4  11   9      552.62      593.12     33.70 o 
  -3  11   9     1990.38     2125.15     46.25 o 
  -2  11   9      819.35      825.07     27.94 o 
  -1  11   9      205.45      183.30     14.03 o 
   0  11   9      184.68      165.74     27.46 o 
   1  11   9     1191.46     1291.98     43.87 o 
   2  11   9       43.88       34.16     21.19 o 
  -7  12   9       97.35      120.82     24.53 o 
  -6  12   9      202.06      188.53     19.96 o 
  -5  12   9      893.45      872.62     74.13 o 
  -4  12   9      471.04      469.53     22.92 o 
  -3  12   9        0.22       -0.38      8.28 o 
  -2  12   9      246.96      296.13     20.15 o 
  -1  12   9      845.00      930.28     65.56 o 
   0  12   9      296.81      349.96     24.95 o 
   1  12   9      442.01      428.10     43.10 o 
   2  12   9       24.98       30.66     21.26 o 
  -6  13   9       17.60       25.39     16.08 o 
  -5  13   9       14.36       47.58     14.58 o 
  -4  13   9      417.64      451.91     23.07 o 
  -3  13   9      158.70      172.61     15.16 o 
  -2  13   9       17.42       31.65     24.00 o 
  -1  13   9        0.77       17.71     11.93 o 
   0  13   9      134.58      102.04     15.48 o 
   1  13   9      241.00      272.24     38.71 o 
  -5  14   9      317.20      275.42     38.03 o 
  -4  14   9        5.32       -4.53     11.95 o 
  -3  14   9       81.60       71.81     15.21 o 
  -2  14   9       80.13       75.45     15.09 o 
  -1  14   9        5.86        6.30     11.82 o 
   0  14   9       18.01       37.95     13.41 o 
  -5  15   9       21.84       13.49     21.09 o 
  -4  15   9      247.07      242.43     35.45 o 
  -3  15   9       29.73       39.56     23.34 o 
  -2  15   9      403.02      485.96     31.35 o 
  -1  15   9      144.26      139.21     25.03 o 
   0  15   9        0.92      -12.49     16.84 o 
  -3  16   9       82.29       74.42     23.62 o 
  -9   0  10     1031.31      914.74     56.71 o 
  -8   0  10     1419.25     1327.19     64.88 o 
  -7   0  10      759.63      794.96     29.43 o 
  -6   0  10      545.96      550.28     36.89 o 
  -5   0  10     5572.66     5450.71    113.24 o 
  -4   0  10     1848.76     1758.66     58.71 o 
  -3   0  10      881.00      833.51     40.08 o 
  -2   0  10      300.90      321.03     25.91 o 
  -1   0  10      575.53      580.29     36.02 o 
   0   0  10     1668.34     1730.72     64.49 o 
   1   0  10     1676.23     1753.35     41.85 o 
   2   0  10      743.06      806.68     72.15 o 
   3   0  10      103.07      122.85     19.34 o 
 -10   1  10      227.74      259.16     33.89 o 
  -9   1  10        0.13       -5.79     12.13 o 
  -8   1  10      374.34      357.03     49.47 o 
  -7   1  10     1327.19     1271.21     29.38 o 
  -6   1  10      284.12      286.37     15.39 o 
  -5   1  10     1222.07     1305.54     37.29 o 
  -4   1  10      571.89      528.02     22.56 o 
  -3   1  10     1122.23     1066.62     41.45 o 
  -2   1  10      973.04      912.13     30.78 o 
  -1   1  10     2305.74     2380.97     70.65 o 
   0   1  10      190.76      246.17     18.37 o 
   1   1  10       92.55       93.11      9.57 o 
   2   1  10      939.02      967.62     28.65 o 
   3   1  10      454.72      459.56     21.14 o 
  -9   2  10      173.99      159.14     27.80 o 
  -8   2  10      197.06      193.10     19.41 o 
  -7   2  10      143.28      155.36     12.72 o 
  -6   2  10       61.93       64.59      7.57 o 
  -5   2  10      358.61      356.84     20.17 o 
  -4   2  10       50.42       61.82      9.60 o 
  -3   2  10      855.51      890.73     30.09 o 
  -2   2  10      157.50      171.02     14.91 o 
  -1   2  10        1.24       -8.11      8.11 o 
   0   2  10     1391.93     1381.73     29.72 o 
   1   2  10        3.60        9.91      6.21 o 
   2   2  10        0.31       -6.94      6.94 o 
   3   2  10       76.32       48.24     11.62 o 
  -9   3  10      259.18      251.54     33.89 o 
  -8   3  10      130.29      125.28     16.00 o 
  -7   3  10      347.55      336.18     17.41 o 
  -6   3  10       13.55       18.80      5.71 o 
  -5   3  10      137.69      152.49     11.24 o 
  -4   3  10        8.27       12.40     11.31 o 
  -3   3  10      346.19      328.80     32.30 o 
  -2   3  10      953.91      923.35     38.34 o 
  -1   3  10      345.69      352.77     20.34 o 
   0   3  10      237.18      264.00     13.79 o 
   1   3  10      116.34      110.42     10.90 o 
   2   3  10      239.87      240.51     14.97 o 
   3   3  10      372.34      352.91     33.66 o 
  -9   4  10      702.91      655.00     52.21 o 
  -8   4  10      224.42      233.67     19.15 o 
  -7   4  10      162.86      149.86     12.79 o 
  -6   4  10      189.42      189.30     10.98 o 
  -5   4  10     1292.62     1315.11     30.85 o 
  -4   4  10     2545.66     2555.88     55.45 o 
  -3   4  10     2571.79     2623.17     80.29 o 
  -2   4  10      342.39      346.19     20.22 o 
  -1   4  10     1830.20     1805.04     60.27 o 
   0   4  10     1381.50     1304.71     34.08 o 
   1   4  10     2013.29     1922.54     45.19 o 
   2   4  10      113.65      127.44     12.52 o 
   3   4  10       14.92        7.62      9.24 o 
   4   4  10       40.44       55.96     19.24 o 
  -9   5  10       21.62        6.46     18.46 o 
  -8   5  10      692.37      700.13     32.34 o 
  -7   5  10     1431.95     1503.57     59.14 o 
  -6   5  10     3036.55     3008.78     42.78 o 
  -5   5  10      380.47      405.83     17.73 o 
  -4   5  10       20.92       13.08      7.28 o 
  -3   5  10     1691.67     1603.77     62.71 o 
  -2   5  10     1375.11     1269.09     57.01 o 
  -1   5  10      692.96      653.46     41.68 o 
   0   5  10     1864.46     1798.89     47.90 o 
   1   5  10      173.18      181.96     13.02 o 
   2   5  10      678.82      644.28     24.21 o 
   3   5  10      442.05      434.27     26.61 o 
   4   5  10      249.59      216.61     30.68 o 
  -8   6  10      108.13      127.68     16.90 o 
  -7   6  10      115.16      125.64     16.03 o 
  -6   6  10      236.16      208.25     16.94 o 
  -5   6  10      819.46      831.21     33.18 o 
  -4   6  10     1680.43     1611.17     35.74 o 
  -3   6  10        8.86       14.41      7.18 o 
  -2   6  10        0.40       17.00     12.14 o 
  -1   6  10       75.00       73.82     17.48 o 
   0   6  10      949.07      902.87     51.52 o 
   1   6  10      354.81      378.23     36.10 o 
   2   6  10      178.63      166.86     16.90 o 
   3   6  10       89.76       99.32     16.05 o 
   4   6  10      165.86      139.89     26.48 o 
  -8   7  10       36.24       46.88     13.31 o 
  -7   7  10       61.92       45.35     17.69 o 
  -6   7  10      179.26      168.02     16.98 o 
  -5   7  10      175.46      180.59     13.24 o 
  -4   7  10       60.45       62.90     12.64 o 
  -3   7  10       52.76       53.28      9.31 o 
  -2   7  10        2.03        7.84      8.29 o 
  -1   7  10        3.43       -3.81      7.89 o 
   0   7  10      186.55      194.50     27.02 o 
   1   7  10       59.84       38.50     15.81 o 
   2   7  10       21.11       20.80     10.82 o 
   3   7  10       18.22       26.58     12.20 o 
   4   7  10        8.44       23.63     19.01 o 
  -8   8  10      288.11      289.91     24.13 o 
  -7   8  10      340.48      329.57     35.29 o 
  -6   8  10       39.36       53.85     14.62 o 
  -5   8  10      804.50      750.17     32.53 o 
  -4   8  10     1122.72     1106.94     31.21 o 
  -3   8  10      627.32      556.59     22.12 o 
  -2   8  10      136.60      138.02     11.87 o 
  -1   8  10       41.99       71.93     13.52 o 
   0   8  10      366.87      350.75     22.81 o 
   1   8  10      475.23      502.29     27.29 o 
   2   8  10      257.78      275.73     34.97 o 
   3   8  10       13.18       13.88     31.71 o 
  -8   9  10      401.75      407.04     36.82 o 
  -7   9  10      799.69      798.17     36.70 o 
  -6   9  10      495.09      505.69     33.63 o 
  -5   9  10      271.51      277.74     16.73 o 
  -4   9  10        2.50       -4.70      7.53 o 
  -3   9  10      593.67      586.38     23.58 o 
  -2   9  10     1498.41     1497.82     39.76 o 
  -1   9  10     1310.96     1350.70     50.03 o 
   0   9  10      164.21      148.13     20.21 o 
   1   9  10        3.04       14.17     11.36 o 
   2   9  10      481.28      457.58     44.96 o 
   3   9  10      342.16      256.90     36.13 o 
  -8  10  10       73.07       58.70     19.28 o 
  -7  10  10       39.94       28.99     13.43 o 
  -6  10  10      124.85      112.44     16.07 o 
  -5  10  10      395.51      378.87     19.85 o 
  -4  10  10     1289.61     1295.98     35.75 o 
  -3  10  10      170.03      163.00     14.23 o 
  -2  10  10       13.45        7.45      7.86 o 
  -1  10  10      770.26      796.43     32.30 o 
   0  10  10     1505.90     1515.52     48.08 o 
   1  10  10      372.37      394.91     45.44 o 
   2  10  10      195.55      196.68     32.47 o 
  -7  11  10       47.02       88.60     21.65 o 
  -6  11  10      155.47      184.94     26.55 o 
  -5  11  10       26.45       18.34     14.78 o 
  -4  11  10      157.52      163.17     15.07 o 
  -3  11  10      558.73      548.42     23.92 o 
  -2  11  10        3.88        0.55      7.72 o 
  -1  11  10       11.79       11.16     10.49 o 
   0  11  10       65.59       60.40     14.33 o 
   1  11  10      247.90      237.45     34.71 o 
  -6  12  10       27.33       32.15     13.34 o 
  -5  12  10        2.55       14.15     15.15 o 
  -4  12  10      113.24      102.09     12.86 o 
  -3  12  10      147.33      148.38     14.60 o 
  -2  12  10       21.62        6.04     15.24 o 
  -1  12  10       12.42       27.47     14.63 o 
   0  12  10      389.74      388.83     26.54 o 
   1  12  10        7.94        3.85     20.38 o 
  -5  13  10       89.53      122.22     18.84 o 
  -4  13  10        0.40        0.59     11.88 o 
  -3  13  10      162.84      203.97     17.26 o 
  -2  13  10      187.12      215.03     21.26 o 
  -1  13  10      304.38      335.83     25.46 o 
   0  13  10      114.48       72.28     15.50 o 
  -5  14  10      645.32      676.03     54.83 o 
  -4  14  10      239.47      236.67     34.35 o 
  -3  14  10      670.55      848.26     40.27 o 
  -2  14  10       11.65       12.00     13.38 o 
  -1  14  10       11.52       23.64     13.22 o 
   0  14  10      433.91      374.23     36.07 o 
  -3  15  10      264.68      357.35     40.18 o 
  -2  15  10      169.12      181.13     33.86 o 
 -10   1  11      147.77      189.52     33.77 o 
  -9   1  11       10.10       20.69     12.50 o 
  -8   1  11        5.23       17.36     13.27 o 
  -7   1  11      182.43      187.03     14.24 o 
  -6   1  11     2946.99     2876.49     62.01 o 
  -5   1  11      159.08      168.19     15.69 o 
  -4   1  11     1052.08     1139.04     35.11 o 
  -3   1  11       41.23       46.72     21.54 o 
  -2   1  11      551.60      561.92     25.91 o 
  -1   1  11      241.42      214.09     17.88 o 
   0   1  11     1137.43     1141.35     39.22 o 
   1   1  11       23.66       16.14     10.35 o 
   2   1  11       20.30       35.21     12.72 o 
   3   1  11       97.69      177.71     26.94 o 
  -9   2  11      758.30      700.51     53.16 o 
  -8   2  11     1079.47     1121.37     57.76 o 
  -7   2  11     1413.87     1384.24     34.98 o 
  -6   2  11      540.53      553.71     18.31 o 
  -5   2  11      570.42      602.96     27.14 o 
  -4   2  11     2005.82     1906.86     46.31 o 
  -3   2  11     3348.46     3392.39     65.18 o 
  -2   2  11     2008.94     2009.14     49.56 o 
  -1   2  11      236.56      231.32     18.15 o 
   0   2  11      914.33      947.07     35.74 o 
   1   2  11      396.25      379.91     24.39 o 
   2   2  11      816.43      843.08     35.94 o 
   3   2  11      580.71      556.26     43.66 o 
  -9   3  11      237.82      239.22     33.87 o 
  -8   3  11       23.15       31.77     12.19 o 
  -7   3  11      428.05      419.04     19.95 o 
  -6   3  11      968.88      976.94     27.54 o 
  -5   3  11      425.10      392.57     22.90 o 
  -4   3  11      298.84      307.85     28.59 o 
  -3   3  11       24.51       36.51      9.69 o 
  -2   3  11     1542.05     1600.32     44.21 o 
  -1   3  11     2407.63     2425.32     82.99 o 
   0   3  11      622.64      605.59     29.38 o 
   1   3  11      572.51      560.69     29.48 o 
   2   3  11       74.79       78.91     13.97 o 
   3   3  11      745.49      710.35     49.57 o 
  -9   4  11       36.43       19.52     20.48 o 
  -8   4  11      161.65      171.26     17.98 o 
  -7   4  11      133.29      151.19     13.27 o 
  -6   4  11        1.10        3.96      6.87 o 
  -5   4  11      176.04      175.45     12.45 o 
  -4   4  11      232.38      230.35     25.00 o 
  -3   4  11       21.67       33.40     14.88 o 
  -2   4  11      219.54      223.33     17.88 o 
  -1   4  11      262.33      216.23     23.16 o 
   0   4  11      439.93      460.22     25.59 o 
   1   4  11      276.23      240.90     32.82 o 
   2   4  11      191.93      213.84     19.59 o 
   3   4  11        9.57       10.69     16.15 o 
  -8   5  11       24.03       28.67     11.43 o 
  -7   5  11        0.02       13.74      7.85 o 
  -6   5  11       22.60       17.39      7.18 o 
  -5   5  11       10.86        4.87      6.94 o 
  -4   5  11      143.94      136.22     12.37 o 
  -3   5  11       50.62       52.03     17.51 o 
  -2   5  11       77.40       53.39     16.58 o 
  -1   5  11       32.87       44.21     27.32 o 
   0   5  11      536.42      473.51     26.14 o 
   1   5  11        7.38       16.19     20.79 o 
   2   5  11        3.64       13.65     11.00 o 
   3   5  11      129.05       96.57     23.64 o 
  -8   6  11      678.80      612.04     31.96 o 
  -7   6  11      488.09      508.44     28.57 o 
  -6   6  11      353.13      335.07     17.31 o 
  -5   6  11       25.15       18.25      8.77 o 
  -4   6  11     1206.53     1204.60     32.10 o 
  -3   6  11      531.37      539.35     26.41 o 
  -2   6  11      702.53      684.90     44.42 o 
  -1   6  11       62.27       65.20     18.53 o 
   0   6  11      579.86      567.71     43.16 o 
   1   6  11      654.06      611.14     45.43 o 
   2   6  11      443.98      445.00     41.62 o 
   3   6  11      213.65      199.31     29.50 o 
  -8   7  11       58.62       43.52     13.82 o 
  -7   7  11     1064.46     1081.72     42.13 o 
  -6   7  11     1085.98     1086.62     39.88 o 
  -5   7  11     2039.70     2046.63     43.72 o 
  -4   7  11      516.06      509.99     21.90 o 
  -3   7  11       48.68       48.29      9.82 o 
  -2   7  11      468.21      461.56     25.05 o 
  -1   7  11     1327.48     1441.68     45.27 o 
   0   7  11     1047.32     1051.83     59.75 o 
   1   7  11      220.31      272.98     34.30 o 
   2   7  11        3.36       15.54     15.84 o 
   3   7  11      262.25      245.56     33.86 o 
  -8   8  11      227.00      245.04     30.70 o 
  -7   8  11      316.90      318.81     26.28 o 
  -6   8  11        7.39       -1.71     10.14 o 
  -5   8  11      213.44      209.60     14.80 o 
  -4   8  11      780.15      770.15     26.71 o 
  -3   8  11     1200.85     1275.42     34.44 o 
  -2   8  11      231.44      198.23     18.69 o 
  -1   8  11       13.75       15.08     13.30 o 
   0   8  11      214.20      213.34     19.34 o 
   1   8  11      735.82      794.95     35.17 o 
   2   8  11       14.83       33.51     18.98 o 
  -8   9  11        9.45        3.43     14.31 o 
  -7   9  11      220.30      264.37     23.55 o 
  -6   9  11        2.73       27.08     32.46 o 
  -5   9  11        1.51        6.72      8.14 o 
  -4   9  11      152.92      127.93     12.88 o 
  -3   9  11      116.17      154.73     15.77 o 
  -2   9  11      116.71      127.53     13.28 o 
  -1   9  11       46.42       63.75     13.10 o 
   0   9  11        0.37       -1.82     17.51 o 
   1   9  11       57.32       68.90     14.09 o 
   2   9  11       35.49       61.71     23.78 o 
  -7  10  11      197.44      229.14     22.88 o 
  -6  10  11      144.25      131.06     17.77 o 
  -5  10  11       12.15       18.45      9.32 o 
  -4  10  11       45.30       41.75      9.29 o 
  -3  10  11      538.64      505.78     23.10 o 
  -2  10  11       85.82      100.73     12.05 o 
  -1  10  11        6.32       24.11      9.34 o 
   0  10  11        1.14       -6.10     10.65 o 
   1  10  11      125.96      102.99     26.79 o 
  -6  11  11      517.71      554.68     39.94 o 
  -5  11  11      443.87      453.32     29.19 o 
  -4  11  11      213.72      244.17     17.84 o 
  -3  11  11       62.64       52.05     11.54 o 
  -2  11  11      345.62      323.89     19.71 o 
  -1  11  11      520.20      508.52     49.18 o 
   0  11  11      401.02      465.65     75.51 o 
  -6  12  11       32.33       18.01     21.06 o 
  -5  12  11      181.46      214.49     35.58 o 
  -4  12  11      934.08     1011.46     34.58 o 
  -3  12  11      487.63      497.60     31.04 o 
  -2  12  11      766.09      824.29     74.56 o 
  -1  12  11        5.68       15.60     12.17 o 
   0  12  11      179.05      200.69     26.29 o 
  -5  13  11        7.82       33.66     19.84 o 
  -4  13  11        2.09        5.95     10.60 o 
  -3  13  11       22.76       16.29     11.98 o 
  -2  13  11      425.04      488.43     30.28 o 
  -1  13  11      138.11      130.46     18.41 o 
   0  13  11        7.14       22.64     15.30 o 
  -4  14  11        0.48        1.61     15.13 o 
  -3  14  11       59.09       25.31     21.08 o 
  -9   0  12      140.31      140.13     27.80 o 
  -8   0  12     2208.30     2357.92     90.10 o 
  -7   0  12     1770.55     1675.15     47.63 o 
  -6   0  12      185.27      205.76     28.30 o 
  -5   0  12      918.98      949.51     47.22 o 
  -4   0  12      850.49      775.99     43.86 o 
  -3   0  12     1767.58     1786.83     67.24 o 
  -2   0  12     3213.10     3158.00     93.75 o 
  -1   0  12     1108.28     1137.92     56.53 o 
   0   0  12      255.13      274.54     30.12 o 
   1   0  12      779.10      809.23     50.93 o 
   2   0  12      381.47      371.71     36.63 o 
  -9   1  12      382.85      323.41     25.89 o 
  -8   1  12      286.53      265.16     23.50 o 
  -7   1  12        4.15       12.55      8.05 o 
  -6   1  12      290.23      277.96     23.30 o 
  -5   1  12      338.43      342.16     20.69 o 
  -4   1  12     1569.97     1606.93     44.55 o 
  -3   1  12      176.60      177.17     16.87 o 
  -2   1  12        1.11        6.40     14.96 o 
  -1   1  12      828.01      849.78     34.86 o 
   0   1  12      273.77      279.70     21.33 o 
   1   1  12     1233.25     1310.58     75.92 o 
   2   1  12       41.19       30.19     12.58 o 
  -9   2  12        8.48       26.03     17.83 o 
  -8   2  12        4.14        1.45     11.19 o 
  -7   2  12       19.79       25.62      8.70 o 
  -6   2  12      193.75      202.59     18.22 o 
  -5   2  12        0.63       -6.50     11.13 o 
  -4   2  12        3.47       20.10     15.27 o 
  -3   2  12      298.56      319.87     20.78 o 
  -2   2  12       12.43       29.39     19.77 o 
  -1   2  12      283.67      270.86     20.80 o 
   0   2  12      260.62      240.33     20.94 o 
   1   2  12      196.52      207.07     20.20 o 
   2   2  12        3.14        1.44     11.62 o 
   3   2  12      112.48      109.95     24.66 o 
  -9   3  12      113.14       71.29     22.63 o 
  -8   3  12      199.38      171.90     17.30 o 
  -7   3  12       73.00       71.29     10.82 o 
  -6   3  12      151.38      152.68     21.59 o 
  -5   3  12      646.54      655.57     30.29 o 
  -4   3  12        7.49        8.47     12.24 o 
  -3   3  12      288.35      254.43     19.28 o 
  -2   3  12        0.71        2.68     21.93 o 
  -1   3  12      353.74      390.88     24.52 o 
   0   3  12       14.03       19.39     11.66 o 
   1   3  12      362.63      393.41     32.07 o 
   2   3  12       33.28       31.39     12.70 o 
   3   3  12       45.29       39.56     19.78 o 
  -8   4  12      268.16      244.77     21.04 o 
  -7   4  12     1178.32     1154.42     34.06 o 
  -6   4  12     1081.06     1087.56     31.12 o 
  -5   4  12      705.06      678.65     32.87 o 
  -4   4  12      425.44      454.61     35.93 o 
  -3   4  12     1412.68     1398.13     63.13 o 
  -2   4  12      382.81      378.78     23.87 o 
  -1   4  12      670.92      668.34     33.01 o 
   0   4  12       17.26        4.41     11.73 o 
   1   4  12       37.78       35.69     13.16 o 
   2   4  12      653.96      619.15     33.18 o 
   3   4  12      504.44      479.97     44.44 o 
  -8   5  12       72.09      102.43     15.51 o 
  -7   5  12       15.61       11.72      8.55 o 
  -6   5  12     1060.29     1018.14     30.62 o 
  -5   5  12     1405.91     1354.69     35.52 o 
  -4   5  12     1345.26     1405.13     63.46 o 
  -3   5  12     1517.05     1511.04     67.06 o 
  -2   5  12       35.53       64.90     20.20 o 
  -1   5  12      405.51      405.11     25.48 o 
   0   5  12     1528.47     1567.11     48.82 o 
   1   5  12      706.07      676.87     33.19 o 
   2   5  12      174.48      168.26     29.78 o 
   3   5  12       32.53       17.78     19.92 o 
  -8   6  12      517.76      508.05     30.47 o 
  -7   6  12      211.47      227.01     30.73 o 
  -6   6  12      133.21      121.43     17.71 o 
  -5   6  12        0.03       15.07      9.02 o 
  -4   6  12      116.79      120.90     12.94 o 
  -3   6  12      713.08      705.40     31.85 o 
  -2   6  12      617.94      610.94     44.20 o 
  -1   6  12      258.78      283.02     30.94 o 
   0   6  12       20.95       18.56     15.36 o 
   1   6  12       85.94       60.58     22.11 o 
   2   6  12      198.64      234.43     32.92 o 
  -8   7  12       22.53       32.46     16.79 o 
  -7   7  12       37.95       26.54     12.70 o 
  -6   7  12       28.42       11.28      8.81 o 
  -5   7  12        0.11       16.80      8.79 o 
  -4   7  12       19.48       13.69     13.29 o 
  -3   7  12      281.24      254.24     20.61 o 
  -2   7  12      232.05      214.56     24.54 o 
  -1   7  12        0.60       34.07     19.74 o 
   0   7  12        3.83       10.27     18.92 o 
   1   7  12       15.26        6.69     18.21 o 
   2   7  12       10.36       38.92     21.50 o 
  -8   8  12      168.29      163.74     26.05 o 
  -7   8  12      380.79      382.61     27.37 o 
  -6   8  12      454.34      439.89     28.13 o 
  -5   8  12      115.11      140.91     13.67 o 
  -4   8  12        0.37       12.54      8.34 o 
  -3   8  12      342.54      304.21     21.42 o 
  -2   8  12      664.63      664.44     33.01 o 
  -1   8  12      609.23      616.33     31.55 o 
   0   8  12       62.39       38.67     17.21 o 
   1   8  12       26.86       44.68     13.77 o 
  -7   9  12        5.10      -13.24     13.24 o 
  -6   9  12       98.71      110.08     17.04 o 
  -5   9  12      890.99      881.96     30.98 o 
  -4   9  12     1072.22     1047.92     33.52 o 
  -3   9  12      225.51      248.04     17.40 o 
  -2   9  12       10.58       33.53     10.93 o 
  -1   9  12      370.75      408.31     26.73 o 
   0   9  12      751.05      725.99     48.52 o 
  -6  10  12      460.82      496.55     30.97 o 
  -5  10  12        3.68       24.21     10.10 o 
  -4  10  12      225.60      236.40     17.36 o 
  -3  10  12      797.79      818.38     30.13 o 
  -2  10  12      180.45      195.97     15.89 o 
  -1  10  12       95.09      111.77     22.68 o 
   0  10  12        9.80       31.46     13.00 o 
  -6  11  12      116.93       93.78     26.71 o 
  -5  11  12       27.74       30.34     12.76 o 
  -4  11  12       10.36        9.92     13.43 o 
  -3  11  12       55.58       65.22     16.74 o 
  -2  11  12       98.35      123.34     14.19 o 
  -1  11  12       63.42       76.25     19.65 o 
   0  11  12       62.14       60.68     18.68 o 
  -5  12  12       40.28       56.69     23.18 o 
  -4  12  12        4.05        8.66     10.01 o 
  -3  12  12       47.81       49.00     12.10 o 
  -2  12  12       68.91       97.98     17.17 o 
  -1  12  12        4.26       14.97     15.70 o 
   0  12  12       52.57       32.50     16.95 o 
  -4  13  12      346.50      352.98     27.86 o 
  -3  13  12      246.56      271.03     35.94 o 
  -4  14  12       52.11       58.45     23.87 o 
  -9   1  13      622.30      568.34     34.51 o 
  -8   1  13       87.72       78.39     16.22 o 
  -7   1  13      145.42      159.90     14.48 o 
  -6   1  13        4.28        1.11     12.38 o 
  -5   1  13      292.15      307.56     21.72 o 
  -4   1  13      361.53      377.87     23.69 o 
  -3   1  13     1216.98     1237.83     48.85 o 
  -2   1  13      449.48      436.40     36.83 o 
  -1   1  13       84.85       66.21     14.19 o 
   0   1  13      500.58      531.07     30.53 o 
   1   1  13      120.49      140.36     21.99 o 
   2   1  13      146.69      126.37     18.23 o 
  -9   2  13       29.84       -8.28     19.93 o 
  -8   2  13       12.82       14.28      9.89 o 
  -7   2  13      778.03      747.71     28.45 o 
  -6   2  13     1942.47     2020.54     55.86 o 
  -5   2  13      670.13      669.36     43.38 o 
  -4   2  13      216.84      226.56     18.53 o 
  -3   2  13      509.35      487.11     26.39 o 
  -2   2  13      921.00      942.89     37.52 o 
  -1   2  13      781.36      808.70     36.04 o 
   0   2  13     1393.97     1437.38     49.03 o 
   1   2  13        9.31       -5.08     11.29 o 
   2   2  13       53.45       60.82     15.06 o 
  -8   3  13      358.64      326.24     19.88 o 
  -7   3  13      482.61      479.11     19.25 o 
  -6   3  13      433.45      451.88     21.45 o 
  -5   3  13      828.03      817.23     47.62 o 
  -4   3  13      875.76      894.15     35.21 o 
  -3   3  13      422.66      486.13     26.86 o 
  -2   3  13      438.51      405.37     29.84 o 
  -1   3  13       11.66       13.65     12.24 o 
   0   3  13      743.87      770.66     36.33 o 
   1   3  13      407.22      422.82     28.15 o 
   2   3  13      358.83      350.29     38.83 o 
  -8   4  13        4.14       29.50     13.41 o 
  -7   4  13      228.71      231.75     17.37 o 
  -6   4  13        4.32        7.34      9.15 o 
  -5   4  13      598.12      591.69     31.26 o 
  -4   4  13      125.46      110.10     23.00 o 
  -3   4  13        4.60       28.59     18.33 o 
  -2   4  13       47.74       49.21     12.88 o 
  -1   4  13      352.22      387.27     26.08 o 
   0   4  13        2.55        2.39     25.47 o 
   1   4  13        1.06       28.64     12.93 o 
   2   4  13       44.22       64.39     21.65 o 
  -8   5  13      118.64       97.74     16.93 o 
  -7   5  13      238.26      213.44     17.30 o 
  -6   5  13      224.71      211.54     15.85 o 
  -5   5  13        7.26       29.41      9.84 o 
  -4   5  13       54.32       51.11     18.76 o 
  -3   5  13       42.53       61.46     21.05 o 
  -2   5  13      123.01      130.46     23.02 o 
  -1   5  13        1.31       32.52     16.86 o 
   0   5  13       20.09       50.72     13.82 o 
   1   5  13        2.01       21.22     29.73 o 
  -8   6  13        9.54       13.28     16.91 o 
  -7   6  13      198.14      158.75     19.07 o 
  -6   6  13      647.38      614.75     25.51 o 
  -5   6  13      281.51      301.26     19.11 o 
  -4   6  13      282.41      245.64     21.65 o 
  -3   6  13       18.79       19.65     15.94 o 
  -2   6  13      540.48      639.02     47.57 o 
  -1   6  13      430.10      469.98     42.79 o 
   0   6  13      309.82      310.66     35.21 o 
   1   6  13       90.21       70.81     22.28 o 
  -8   7  13      209.85      212.47     27.26 o 
  -7   7  13      298.65      352.86     26.72 o 
  -6   7  13       47.07       51.00     11.05 o 
  -5   7  13      291.99      286.63     18.38 o 
  -4   7  13      902.33      870.31     37.95 o 
  -3   7  13      929.11      934.14     38.65 o 
  -2   7  13      685.79      685.39     33.76 o 
  -1   7  13      148.22      172.15     27.97 o 
   0   7  13      442.86      463.55     43.63 o 
  -7   8  13      286.86      276.79     32.65 o 
  -6   8  13      907.48      909.56     40.32 o 
  -5   8  13      247.03      257.25     18.10 o 
  -4   8  13       12.67        6.72      9.70 o 
  -3   8  13      232.26      242.52     17.63 o 
  -2   8  13      213.73      208.11     21.29 o 
  -1   8  13      214.57      233.61     21.97 o 
   0   8  13       94.70      106.10     20.43 o 
  -6   9  13       68.40       81.24     16.68 o 
  -5   9  13       37.56       35.69     10.07 o 
  -4   9  13       91.93      100.12     12.96 o 
  -3   9  13        9.71       27.35     10.28 o 
  -2   9  13        4.05       10.75      8.95 o 
  -1   9  13       36.66       27.18     17.56 o 
   0   9  13        1.34       18.65     14.97 o 
  -5  10  13      539.08      568.74     26.78 o 
  -4  10  13      127.22      135.90     15.43 o 
  -3  10  13       12.40       27.48     10.41 o 
  -2  10  13        6.17       28.18     10.53 o 
  -1  10  13       60.65       29.79     17.07 o 
   0  10  13      100.49       60.72     19.41 o 
  -5  11  13       90.96       94.26     18.74 o 
  -4  11  13      382.14      414.48     43.39 o 
  -3  11  13      705.97      723.76     38.11 o 
  -2  11  13      245.42      262.59     23.78 o 
  -1  11  13       29.94       59.78     20.30 o 
  -4  12  13        6.00       16.15     13.26 o 
  -3  12  13      181.43      150.33     27.49 o 
  -8   0  14      287.66      242.40     33.56 o 
  -7   0  14       37.90       73.96     24.60 o 
  -6   0  14      290.96      297.29     31.10 o 
  -5   0  14      890.02      974.34     54.08 o 
  -4   0  14      128.90      143.76     24.76 o 
  -3   0  14      153.65      164.72     24.78 o 
  -2   0  14      651.71      689.95     47.80 o 
  -1   0  14     1290.92     1382.43     68.88 o 
   0   0  14       48.97       49.75     19.82 o 
   1   0  14     1276.85     1132.60     66.01 o 
  -9   1  14       20.08       47.82     21.75 o 
  -8   1  14      368.85      373.71     31.74 o 
  -7   1  14      618.50      559.05     37.21 o 
  -6   1  14      325.81      349.35     24.97 o 
  -5   1  14       27.50       27.32     11.64 o 
  -4   1  14      214.07      262.60     21.39 o 
  -3   1  14      601.68      621.04     31.81 o 
  -2   1  14      680.38      731.63     34.81 o 
  -1   1  14      367.14      401.68     27.34 o 
   0   1  14      175.78      178.47     21.80 o 
   1   1  14        9.22       34.13     15.87 o 
   2   1  14      409.78      419.75     42.83 o 
  -8   2  14       15.70       25.83     10.43 o 
  -7   2  14       26.96       34.69     13.49 o 
  -6   2  14      459.73      480.97     28.86 o 
  -5   2  14       50.86       52.44     17.48 o 
  -4   2  14       62.29       77.81     14.53 o 
  -3   2  14      241.74      244.23     21.55 o 
  -2   2  14        0.63        5.42     15.25 o 
  -1   2  14        1.32       13.47     12.69 o 
   0   2  14       50.59       70.44     16.17 o 
   1   2  14        0.81      -13.89     13.89 o 
  -8   3  14      277.47      254.47     18.89 o 
  -7   3  14      266.29      255.90     15.46 o 
  -6   3  14       97.79       95.64     12.98 o 
  -5   3  14      374.98      379.29     35.18 o 
  -4   3  14      201.84      198.89     18.70 o 
  -3   3  14       26.38       29.02     12.27 o 
  -2   3  14      333.83      316.27     23.94 o 
  -1   3  14      153.06      137.35     18.61 o 
   0   3  14       16.26       56.24     15.86 o 
   1   3  14      101.31      106.81     18.35 o 
  -8   4  14      374.42      364.37     34.67 o 
  -7   4  14       87.99       96.90     13.36 o 
  -6   4  14      938.60      899.54     45.81 o 
  -5   4  14      432.32      427.69     32.15 o 
  -4   4  14     1070.36     1097.79     59.81 o 
  -3   4  14      266.94      278.90     22.97 o 
  -2   4  14        3.17       19.79     12.62 o 
  -1   4  14      325.14      326.70     25.93 o 
   0   4  14      441.32      479.75     46.29 o 
   1   4  14      299.68      272.68     34.75 o 
  -8   5  14      310.86      297.32     32.39 o 
  -7   5  14      423.46      415.29     23.49 o 
  -6   5  14      298.73      328.98     20.33 o 
  -5   5  14        9.18       34.39     10.64 o 
  -4   5  14      305.20      339.39     36.20 o 
  -3   5  14     1322.71     1227.69     66.18 o 
  -2   5  14      741.40      759.54     52.33 o 
  -1   5  14      126.10      138.63     27.01 o 
   0   5  14       10.23       45.02     22.80 o 
   1   5  14      324.09      325.18     36.84 o 
  -8   6  14       34.81       34.29     18.14 o 
  -7   6  14      176.26      216.22     31.47 o 
  -6   6  14      297.60      261.01     17.97 o 
  -5   6  14      134.46      147.67     15.33 o 
  -4   6  14      322.63      351.87     26.69 o 
  -3   6  14       14.70        9.71     18.48 o 
  -2   6  14      269.07      299.60     35.65 o 
  -1   6  14      121.74      107.55     25.44 o 
   0   6  14      183.46      164.50     31.22 o 
  -7   7  14       41.96       19.86     17.79 o 
  -6   7  14        6.11       -1.37     11.70 o 
  -5   7  14      249.73      228.12     17.71 o 
  -4   7  14        1.10        2.38      9.24 o 
  -3   7  14       12.64        7.56     11.60 o 
  -2   7  14        2.52        3.64     14.86 o 
  -1   7  14       82.43       95.63     26.01 o 
  -6   8  14      144.42      134.95     30.88 o 
  -5   8  14      334.45      319.64     21.96 o 
  -4   8  14      402.14      407.92     30.30 o 
  -3   8  14       90.20       77.03     15.34 o 
  -2   8  14        9.34       15.06     11.82 o 
  -1   8  14       36.56       31.62     17.53 o 
   0   8  14      266.22      251.61     32.12 o 
  -5   9  14        0.47        6.49     10.36 o 
  -4   9  14      222.49      221.09     18.13 o 
  -3   9  14      252.50      261.26     24.99 o 
  -2   9  14      834.04      879.05     36.27 o 
  -1   9  14      132.91      118.06     24.58 o 
  -5  10  14      191.59      188.89     31.17 o 
  -4  10  14      169.31      189.35     22.24 o 
  -3  10  14       49.65       50.77     15.24 o 
  -2  10  14      184.10      194.70     29.60 o 
  -5  11  14        1.76        0.05     18.12 o 
  -4  11  14       93.52       95.77     17.75 o 
  -3  11  14      150.03      151.18     28.02 o 
  -8   1  15        4.92        2.66     20.72 o 
  -7   1  15      102.80       89.26     47.15 o 
  -6   1  15      601.52      690.31     47.99 o 
  -5   1  15      247.91      249.68     22.29 o 
  -4   1  15       65.01       76.70     15.36 o 
  -3   1  15      611.31      675.39     34.59 o 
  -2   1  15      206.77      224.65     23.85 o 
  -1   1  15       62.15       63.18     15.46 o 
   0   1  15      345.53      338.05     27.70 o 
  -8   2  15      255.42      241.57     22.38 o 
  -7   2  15      161.98      185.83     15.07 o 
  -6   2  15       27.59       37.93     14.02 o 
  -5   2  15      401.17      468.73     41.12 o 
  -4   2  15      607.67      633.38     33.63 o 
  -3   2  15      525.08      545.65     31.17 o 
  -2   2  15      125.60      116.70     17.32 o 
  -1   2  15       27.31       44.95     21.09 o 
   0   2  15      259.09      283.26     36.98 o 
  -8   3  15      424.73      379.26     27.46 o 
  -7   3  15      373.25      336.73     20.36 o 
  -6   3  15      447.26      497.16     32.02 o 
  -5   3  15      419.61      412.53     39.02 o 
  -4   3  15        0.88        9.22     17.49 o 
  -3   3  15      181.54      210.32     38.34 o 
  -2   3  15      593.01      633.25     34.69 o 
  -1   3  15      456.46      496.92     42.68 o 
   0   3  15      327.93      330.30     37.88 o 
  -8   4  15       31.48       40.30     18.74 o 
  -7   4  15       17.44       13.82     11.61 o 
  -6   4  15       65.97       80.37     15.16 o 
  -5   4  15       39.06       34.70     19.09 o 
  -4   4  15      386.13      342.97     36.66 o 
  -3   4  15        7.99       -2.14     17.39 o 
  -2   4  15        0.42        5.53     26.61 o 
  -1   4  15      102.35       86.50     28.30 o 
   0   4  15        3.50       12.92     18.86 o 
  -7   5  15       94.49      136.78     25.24 o 
  -6   5  15      116.31      123.64     15.41 o 
  -5   5  15       19.76       13.36      9.85 o 
  -4   5  15       64.97       28.23     19.21 o 
  -3   5  15        7.97       10.83     17.19 o 
  -2   5  15       79.06       77.78     23.22 o 
  -6   6  15      167.79      132.52     15.25 o 
  -5   6  15      646.27      630.94     37.21 o 
  -4   6  15      108.45      138.22     21.37 o 
  -3   6  15      481.09      498.04     45.76 o 
  -2   6  15       57.18       45.36     22.59 o 
  -6   7  15      308.36      252.25     32.29 o 
  -5   7  15      855.24      860.59     33.33 o 
  -4   7  15       28.70       36.36     11.54 o 
  -3   7  15      264.36      278.96     24.90 o 
  -2   7  15      120.45      106.67     25.11 o 
  -6   8  15      166.24      112.86     23.96 o 
  -5   8  15      330.81      406.98     42.73 o 
  -4   8  15      167.15      185.03     22.63 o 
  -3   8  15      287.19      272.65     35.81 o 
  -5   9  15       10.86       17.44     17.59 o 
  -3   9  15      109.81      135.24     28.38 o 
  -2   9  15        4.58       58.22     21.34 o 
  -6   0  16      421.82      378.35     38.53 o 
  -5   0  16        9.12       43.58     21.27 o 
  -4   0  16      312.48      316.38     36.63 o 
  -3   0  16       51.77       37.84     17.30 o 
  -2   0  16      580.76      657.20     51.96 o 
  -8   1  16       70.85       59.14     18.71 o 
  -6   1  16      249.76      288.30     35.36 o 
  -5   1  16      468.25      539.00     31.76 o 
  -4   1  16      161.82      187.62     21.80 o 
  -3   1  16        1.34        5.32     11.95 o 
  -2   1  16      109.67      122.38     19.07 o 
  -7   2  16        0.48       27.15     11.15 o 
  -6   2  16       17.50       10.39     24.42 o 
  -5   2  16       75.28      110.49     26.61 o 
  -4   2  16       71.72       80.20     16.47 o 
  -3   2  16      110.76       96.04     16.91 o 
  -7   3  16        0.18       -2.14     16.81 o 
  -6   3  16      124.78      195.59     31.07 o 
  -5   3  16       88.06       99.76     26.31 o 
  -4   3  16       53.52       20.85     18.12 o 
  -3   3  16       29.52       40.18     15.68 o 
  -7   4  16      494.40      501.38     43.57 o 
  -6   4  16       16.35       19.11     16.11 o 
  -5   4  16        0.11       -4.46     20.33 o 
  -4   4  16      242.30      225.65     32.86 o 
  -3   4  16      495.49      538.65     48.31 o 
  -6   5  16      749.60      691.70     52.99 o 
  -5   5  16      369.62      427.71     42.59 o 
  -4   5  16      396.77      354.67     40.40 o 
  -6   6  16       58.72       54.68     20.94 o 
  -5   6  16      300.44      306.71     37.65 o 
  -6   7  16        5.18      -20.88     20.98 o 
                                                 
